# Supplementary material for: 2-Amino-5-methyl­pyridinium 3-carb­oxy-4-hy­droxy­benzene­sulfonate
Source: Acta Crystallogr Sect E Struct Rep Online. 2010 Jul 31;66(Pt 8):o2153–4. doi: 10.1107/S1600536810029636 (PMC3007532; doi:10.1107/S1600536810029636)
Supplement: Supplementary file 1 [file e-66-o2153-sup1.cif]

##############################################################################
###                                                                        ###
###        Electronic paper (Acta Crystallographica Section E)             ###
###                                                                        ###
##############################################################################
#                                                                            #
# This CIF contains the data in a paper accepted for publication in Acta     #
# Crystallographica Section E. It conforms to the requirements of Notes      #
# for Authors for Section E, and has been peer reviewed under the auspices   #
# of the IUCr Commission on Journals.                                        #
#                                                                            #
# Full details of the Crystallographic Information File format               #
# are given in the paper "The Crystallographic Information File (CIF):       #
# a New Standard Archive File for Crystallography" by S. R. Hall, F. H.      #
# Allen and I. D. Brown [Acta Cryst. (1991), A47, 655-685].                  #
#                                                                            #
# The current version of the core CIF dictionary is obtainable from          #
# ftp://ftp.iucr.org/pub/cif_core.dic. The current version number is 2.4.    #
#                                                                            #
# Software is freely available for graphical display of the structure(s) in  #
# this CIF.  For information consult the CIF home page http://www.iucr.org/  #
# cif/home.html                                                              #
#                                                                            #
# This file may be used for bona fide research purposes within the           #
# scientific community so long as proper attribution is given to the journal # 
# article from which it was obtained.                                        #
#                                                                            #
##############################################################################
                                             
data_global
_audit_creation_method     'form.cif (version 2.0)'
_journal_data_validation_number     ?
_journal_date_recd_electronic     2010-07-19
_journal_date_accepted     2010-07-26
_journal_name_full     'Acta Crystallographica, Section E'
_journal_year     2010
_journal_volume     66
_journal_issue      8
_journal_page_first     o2153
_journal_page_last     o2154
_journal_paper_category     QO
_journal_coeditor_code     IS2580
_publ_contact_author_name     'Prof. Fun, Hoong-Kun'
_publ_contact_author_address
;
      X-ray Crystallography Unit
      School of Physics
      Universiti Sains Malaysia
      11800 USM, Penang
      MALAYSIA
;
_publ_contact_author_email     'hkfun@usm.my'
_publ_contact_author_fax     '604 6579150'
_publ_contact_author_phone     '604 6533652'
_publ_section_title
;
2-Amino-5-methylpyridinium 3-carboxy-4-hydroxybenzenesulfonate
;
loop_
    _publ_author_name
    _publ_author_footnote
    _publ_author_address
    'Madhukar Hemamalini' ?
;
      X-ray Crystallography Unit
      School of Physics
      Universiti Sains Malaysia
      11800 USM, Penang
      Malaysia
;
    'Hoong-Kun Fun'
;
      Thomson Reuters ResearcherID: A-3561-2009.
;
;
      X-ray Crystallography Unit
      School of Physics
      Universiti Sains Malaysia
      11800 USM, Penang
      Malaysia
;
data_I
_audit_creation_method     SHELXL-97
_chemical_name_systematic
;
2-Amino-5-methylpyridinium 3-carboxy-4-hydroxybenzenesulfonate
;
_chemical_name_common     ?
_chemical_formula_moiety     'C6 H9 N2 +, C7 H5 O6 S -'
_chemical_formula_sum     'C13 H14 N2 O6 S'
_chemical_formula_iupac     'C6 H9 N2 +, C7 H5 O6 S -'
_chemical_formula_weight     326.32
_chemical_melting_point     ?
_symmetry_cell_setting     triclinic
_symmetry_space_group_name_H-M     'P -1'
_symmetry_space_group_name_Hall     '-P 1'
loop_
    _symmetry_equiv_pos_as_xyz
    'x, y, z'
    '-x, -y, -z'
_cell_length_a     7.86350(10)
_cell_length_b     10.88270(10)
_cell_length_c     16.3907(2)
_cell_angle_alpha     84.6120(10)
_cell_angle_beta     81.8020(10)
_cell_angle_gamma     86.2900(10)
_cell_volume     1380.31(3)
_cell_formula_units_Z     4
_cell_measurement_reflns_used     9890
_cell_measurement_theta_min     2.35
_cell_measurement_theta_max     30.19
_cell_measurement_temperature     100.00(10)
_exptl_crystal_description     block
_exptl_crystal_colour     colourless
_exptl_crystal_size_max     0.27
_exptl_crystal_size_mid     0.16
_exptl_crystal_size_min     0.15
_exptl_crystal_density_diffrn     1.570
_exptl_crystal_density_meas     ?
_exptl_crystal_density_method     'not measured'
_exptl_crystal_F_000     680
_exptl_absorpt_coefficient_mu     0.268
_exptl_absorpt_correction_type     multi-scan
_exptl_absorpt_process_details     '(<i>SADABS</i>; Bruker, 2009)'
_exptl_absorpt_correction_T_min     0.9314
_exptl_absorpt_correction_T_max     0.9599
_exptl_special_details
;
The crystal was placed in the cold stream of an Oxford Cryosystems Cobra
open-flow nitrogen cryostat (Cosier & Glazer, 1986) operating at
100.0(1) K.
;
_diffrn_ambient_temperature     100.00(10)
_diffrn_radiation_type     MoK\a
_diffrn_radiation_wavelength     0.71073
_diffrn_radiation_source     'fine-focus sealed tube'
_diffrn_radiation_monochromator     graphite
_diffrn_measurement_device_type
;
Bruker APEXII CCD area-detector diffractometer
;
_diffrn_measurement_method     '\f and \w scans'
_diffrn_detector_area_resol_mean     .
_diffrn_reflns_number     28351
_diffrn_reflns_av_R_equivalents     0.0270
_diffrn_reflns_av_sigmaI/netI     0.0256
_diffrn_reflns_theta_min     1.26
_diffrn_reflns_theta_max     29.00
_diffrn_reflns_theta_full     29.00
_diffrn_measured_fraction_theta_max     0.997
_diffrn_measured_fraction_theta_full     0.997
_diffrn_reflns_limit_h_min     -10
_diffrn_reflns_limit_h_max     10
_diffrn_reflns_limit_k_min     -14
_diffrn_reflns_limit_k_max     14
_diffrn_reflns_limit_l_min     -22
_diffrn_reflns_limit_l_max     22
_diffrn_standards_number     0
_diffrn_standards_interval_count     .
_diffrn_standards_interval_time     .
_diffrn_standards_decay_%     ?
_refine_special_details
;
 Refinement of F^2^ against ALL reflections.  The weighted R-factor wR and
 goodness of fit S are based on F^2^, conventional R-factors R are based
 on F, with F set to zero for negative F^2^. The threshold expression of
 F^2^ > 2sigma(F^2^) is used only for calculating R-factors(gt) etc. and is
 not relevant to the choice of reflections for refinement.  R-factors based
 on F^2^ are statistically about twice as large as those based on F, and R-
 factors based on ALL data will be even larger.
;
_reflns_number_total     7325
_reflns_number_gt     6209
_reflns_threshold_expression     I>2sigma(I)
_refine_ls_structure_factor_coef     Fsqd
_refine_ls_matrix_type     full
_refine_ls_R_factor_all     0.0425
_refine_ls_R_factor_gt     0.0342
_refine_ls_wR_factor_gt     0.0869
_refine_ls_wR_factor_ref     0.0924
_refine_ls_goodness_of_fit_ref     1.036
_refine_ls_restrained_S_all     1.036
_refine_ls_number_reflns     7325
_refine_ls_number_parameters     439
_refine_ls_number_restraints     0
_refine_ls_hydrogen_treatment     mixed
_refine_ls_weighting_scheme     calc
_refine_ls_weighting_details
         'calc w=1/[\s^2^(Fo^2^)+(0.0439P)^2^+0.7462P] where P=(Fo^2^+2Fc^2^)/3'
_atom_sites_solution_hydrogens     geom
_atom_sites_solution_primary     direct
_atom_sites_solution_secondary     difmap
_refine_ls_shift/su_max     0.001
_refine_ls_shift/su_mean     0.000
_refine_diff_density_max     0.448
_refine_diff_density_min     -0.424
_refine_ls_extinction_method     none
_refine_ls_extinction_coef     ?
loop_
    _atom_type_symbol
    _atom_type_description
    _atom_type_scat_dispersion_real
    _atom_type_scat_dispersion_imag
    _atom_type_scat_source
    'C' 'C' 0.0033 0.0016
                         'International Tables Vol C Tables 4.2.6.8 and 6.1.1.4'
    'H' 'H' 0.0000 0.0000
                         'International Tables Vol C Tables 4.2.6.8 and 6.1.1.4'
    'N' 'N' 0.0061 0.0033
                         'International Tables Vol C Tables 4.2.6.8 and 6.1.1.4'
    'O' 'O' 0.0106 0.0060
                         'International Tables Vol C Tables 4.2.6.8 and 6.1.1.4'
    'S' 'S' 0.1246 0.1234
                         'International Tables Vol C Tables 4.2.6.8 and 6.1.1.4'
_computing_data_collection     'APEX2 (Bruker, 2009)'
_computing_cell_refinement     'SAINT (Bruker, 2009)'
_computing_data_reduction     'SAINT (Bruker, 2009)'
_computing_structure_solution     'SHELXTL (Sheldrick, 2008)'
_computing_structure_refinement     'SHELXTL (Sheldrick, 2008)'
_computing_molecular_graphics     'SHELXTL (Sheldrick, 2008)'
_computing_publication_material
                             'SHELXTL (Sheldrick, 2008) and PLATON (Spek, 2009)'
loop_
    _atom_site_type_symbol
    _atom_site_label
    _atom_site_fract_x
    _atom_site_fract_y
    _atom_site_fract_z
    _atom_site_U_iso_or_equiv
    _atom_site_adp_type
    _atom_site_calc_flag
    _atom_site_refinement_flags
    _atom_site_occupancy
    _atom_site_disorder_assembly
    _atom_site_disorder_group
    N N1A 0.70541(15) 0.97702(11) 0.37753(7) 0.0143(2) Uani d . 1 . .
    N N2A 0.87358(16) 0.87759(12) 0.47109(8) 0.0187(2) Uani d . 1 . .
    C C1A 0.65985(18) 1.00244(13) 0.30014(8) 0.0157(3) Uani d . 1 . .
    H H1AA 0.5659 1.0567 0.2928 0.019 Uiso calc R 1 . .
    C C2A 0.83866(17) 0.89880(12) 0.39405(8) 0.0148(3) Uani d . 1 . .
    C C3A 0.93427(18) 0.84175(13) 0.32623(9) 0.0184(3) Uani d . 1 . .
    H H3AA 1.0272 0.7871 0.3347 0.022 Uiso calc R 1 . .
    C C4A 0.88974(19) 0.86717(13) 0.24861(9) 0.0196(3) Uani d . 1 . .
    H H4AA 0.9532 0.8292 0.2047 0.024 Uiso calc R 1 . .
    C C5A 0.74866(18) 0.95025(13) 0.23365(9) 0.0177(3) Uani d . 1 . .
    C C6A 0.6994(2) 0.97934(16) 0.14844(9) 0.0254(3) Uani d . 1 . .
    H H6AA 0.6016 1.0371 0.1508 0.038 Uiso calc R 1 . .
    H H6AB 0.6711 0.9048 0.1276 0.038 Uiso calc R 1 . .
    H H6AC 0.7941 1.0148 0.1124 0.038 Uiso calc R 1 . .
    N N1B 0.80370(15) 0.51730(11) 0.82703(7) 0.0164(2) Uani d . 1 . .
    N N2B 0.62446(18) 0.60847(12) 0.93174(8) 0.0203(3) Uani d . 1 . .
    C C1B 0.85961(18) 0.50127(13) 0.74565(8) 0.0171(3) Uani d . 1 . .
    H H1BA 0.9540 0.4474 0.7322 0.021 Uiso calc R 1 . .
    C C2B 0.66881(18) 0.59477(12) 0.85203(9) 0.0163(3) Uani d . 1 . .
    C C3B 0.58139(18) 0.65888(13) 0.78921(9) 0.0185(3) Uani d . 1 . .
    H H3BA 0.4866 0.7120 0.8036 0.022 Uiso calc R 1 . .
    C C4B 0.63620(19) 0.64269(13) 0.70806(9) 0.0195(3) Uani d . 1 . .
    H H4BA 0.5779 0.6852 0.6676 0.023 Uiso calc R 1 . .
    C C5B 0.78034(18) 0.56232(13) 0.68388(9) 0.0179(3) Uani d . 1 . .
    C C6B 0.8423(2) 0.54427(16) 0.59433(9) 0.0256(3) Uani d . 1 . .
    H H6BA 0.9511 0.4983 0.5899 0.038 Uiso calc R 1 . .
    H H6BB 0.8552 0.6234 0.5635 0.038 Uiso calc R 1 . .
    H H6BC 0.7600 0.4996 0.5725 0.038 Uiso calc R 1 . .
    S S1A 0.65009(4) 0.18717(3) 0.536127(19) 0.01282(8) Uani d . 1 . .
    O O1A 0.79222(12) 0.26353(9) 0.49587(6) 0.0174(2) Uani d . 1 . .
    O O2A 0.71260(13) 0.07391(9) 0.57916(6) 0.0191(2) Uani d . 1 . .
    O O3A 0.53262(13) 0.16622(9) 0.47817(6) 0.0181(2) Uani d . 1 . .
    O O4A 0.25189(13) 0.48004(9) 0.79013(6) 0.0177(2) Uani d . 1 . .
    O O5A 0.64439(13) 0.22501(9) 0.85364(6) 0.0190(2) Uani d . 1 . .
    O O6A 0.42614(14) 0.35554(10) 0.89784(6) 0.0220(2) Uani d . 1 . .
    C C7A 0.56636(17) 0.25282(12) 0.69411(8) 0.0127(2) Uani d . 1 . .
    H H7AA 0.6474 0.1912 0.7079 0.015 Uiso calc R 1 . .
    C C8A 0.53508(17) 0.27527(12) 0.61292(8) 0.0128(2) Uani d . 1 . .
    C C9A 0.41623(17) 0.36980(12) 0.59126(8) 0.0146(2) Uani d . 1 . .
    H H9AA 0.3982 0.3861 0.5364 0.018 Uiso calc R 1 . .
    C C10A 0.32577(18) 0.43881(12) 0.65118(8) 0.0153(3) Uani d . 1 . .
    H H10A 0.2478 0.5021 0.6364 0.018 Uiso calc R 1 . .
    C C11A 0.35090(17) 0.41392(12) 0.73440(8) 0.0133(2) Uani d . 1 . .
    C C12A 0.47654(17) 0.32248(12) 0.75539(8) 0.0127(2) Uani d . 1 . .
    C C13A 0.51185(17) 0.30248(12) 0.84203(8) 0.0144(2) Uani d . 1 . .
    S S1B 0.85292(4) 0.31409(3) 0.00943(2) 0.01532(8) Uani d . 1 . .
    O O1B 0.79350(15) 0.43064(10) 0.04277(6) 0.0251(2) Uani d . 1 . .
    O O2B 0.70905(13) 0.23442(10) 0.00786(6) 0.0218(2) Uani d . 1 . .
    O O3B 0.95916(14) 0.32797(10) -0.07089(6) 0.0210(2) Uani d . 1 . .
    O O4B 1.26682(13) 0.03415(9) 0.24475(6) 0.0184(2) Uani d . 1 . .
    O O5B 1.06979(13) 0.13883(9) 0.36187(6) 0.0189(2) Uani d . 1 . .
    O O6B 0.84902(13) 0.26692(9) 0.33138(6) 0.0166(2) Uani d . 1 . .
    C C7B 0.93897(17) 0.25027(12) 0.16353(8) 0.0133(2) Uani d . 1 . .
    H H7BA 0.8489 0.3052 0.1816 0.016 Uiso calc R 1 . .
    C C8B 0.98051(17) 0.23526(12) 0.08005(8) 0.0144(2) Uani d . 1 . .
    C C9B 1.11603(19) 0.15321(14) 0.05255(9) 0.0199(3) Uani d . 1 . .
    H H9BA 1.1431 0.1435 -0.0037 0.024 Uiso calc R 1 . .
    C C10B 1.21005(19) 0.08647(14) 0.10831(9) 0.0197(3) Uani d . 1 . .
    H H10B 1.3000 0.0319 0.0895 0.024 Uiso calc R 1 . .
    C C11B 1.17031(17) 0.10077(12) 0.19298(8) 0.0146(3) Uani d . 1 . .
    C C12B 1.03250(17) 0.18283(12) 0.22094(8) 0.0129(2) Uani d . 1 . .
    C C13B 0.98732(17) 0.19430(12) 0.31039(8) 0.0135(2) Uani d . 1 . .
    H H1OA 0.281(3) 0.455(2) 0.8388(14) 0.043(6) Uiso d . 1 . .
    H H2OA 0.656(3) 0.225(2) 0.9052(14) 0.042(6) Uiso d . 1 . .
    H H1OB 1.228(3) 0.051(2) 0.2945(16) 0.053(7) Uiso d . 1 . .
    H H2OB 0.833(3) 0.264(2) 0.3844(15) 0.047(6) Uiso d . 1 . .
    H H1NA 0.640(2) 1.0158(17) 0.4175(12) 0.025(5) Uiso d . 1 . .
    H H2NA 0.814(2) 0.9185(17) 0.5103(12) 0.023(5) Uiso d . 1 . .
    H H3NA 0.970(3) 0.8352(17) 0.4780(11) 0.022(5) Uiso d . 1 . .
    H H1NB 0.858(3) 0.474(2) 0.8631(13) 0.036(6) Uiso d . 1 . .
    H H2NB 0.683(3) 0.565(2) 0.9689(14) 0.040(6) Uiso d . 1 . .
    H H3NB 0.531(3) 0.6531(18) 0.9467(12) 0.029(5) Uiso d . 1 . .
loop_
    _atom_site_aniso_label
    _atom_site_aniso_U_11
    _atom_site_aniso_U_22
    _atom_site_aniso_U_33
    _atom_site_aniso_U_12
    _atom_site_aniso_U_13
    _atom_site_aniso_U_23
    N1A 0.0140(5) 0.0164(5) 0.0126(5) 0.0000(4) -0.0004(4) -0.0044(4)
    N2A 0.0164(6) 0.0243(6) 0.0155(6) 0.0031(5) -0.0034(5) -0.0036(5)
    C1A 0.0158(6) 0.0167(6) 0.0152(6) -0.0020(5) -0.0031(5) -0.0015(5)
    C2A 0.0140(6) 0.0143(6) 0.0164(6) -0.0022(5) -0.0014(5) -0.0022(5)
    C3A 0.0165(6) 0.0170(6) 0.0213(7) 0.0016(5) 0.0001(5) -0.0050(5)
    C4A 0.0206(7) 0.0199(7) 0.0180(7) -0.0031(5) 0.0035(5) -0.0078(5)
    C5A 0.0196(7) 0.0196(6) 0.0147(6) -0.0064(5) -0.0012(5) -0.0034(5)
    C6A 0.0289(8) 0.0334(8) 0.0148(7) -0.0055(7) -0.0023(6) -0.0044(6)
    N1B 0.0175(6) 0.0181(6) 0.0130(5) 0.0004(4) -0.0030(4) 0.0015(4)
    N2B 0.0216(6) 0.0233(6) 0.0149(6) 0.0020(5) -0.0006(5) -0.0007(5)
    C1B 0.0164(6) 0.0193(6) 0.0155(6) -0.0016(5) -0.0005(5) -0.0023(5)
    C2B 0.0168(6) 0.0153(6) 0.0166(6) -0.0031(5) -0.0013(5) -0.0002(5)
    C3B 0.0161(6) 0.0178(6) 0.0213(7) 0.0003(5) -0.0038(5) 0.0006(5)
    C4B 0.0209(7) 0.0190(7) 0.0198(7) -0.0038(5) -0.0085(6) 0.0033(5)
    C5B 0.0182(7) 0.0213(7) 0.0149(6) -0.0065(5) -0.0027(5) 0.0001(5)
    C6B 0.0286(8) 0.0335(8) 0.0152(7) -0.0066(7) -0.0035(6) -0.0012(6)
    S1A 0.01335(15) 0.01459(15) 0.01021(14) 0.00201(11) -0.00056(11)
                                                                    -0.00296(11)
    O1A 0.0158(5) 0.0214(5) 0.0144(5) -0.0015(4) 0.0018(4) -0.0034(4)
    O2A 0.0237(5) 0.0166(5) 0.0157(5) 0.0069(4) -0.0010(4) -0.0019(4)
    O3A 0.0169(5) 0.0235(5) 0.0151(5) 0.0014(4) -0.0035(4) -0.0078(4)
    O4A 0.0200(5) 0.0201(5) 0.0125(5) 0.0077(4) -0.0026(4) -0.0053(4)
    O5A 0.0229(5) 0.0211(5) 0.0143(5) 0.0066(4) -0.0085(4) -0.0050(4)
    O6A 0.0271(6) 0.0263(5) 0.0125(5) 0.0095(4) -0.0047(4) -0.0065(4)
    C7A 0.0124(6) 0.0130(6) 0.0131(6) 0.0009(5) -0.0025(5) -0.0019(4)
    C8A 0.0132(6) 0.0134(6) 0.0114(6) 0.0001(5) -0.0005(5) -0.0027(4)
    C9A 0.0162(6) 0.0165(6) 0.0111(6) 0.0010(5) -0.0031(5) -0.0001(5)
    C10A 0.0161(6) 0.0156(6) 0.0141(6) 0.0038(5) -0.0039(5) -0.0009(5)
    C11A 0.0136(6) 0.0131(6) 0.0133(6) 0.0012(5) -0.0011(5) -0.0038(5)
    C12A 0.0142(6) 0.0125(6) 0.0118(6) -0.0002(5) -0.0030(5) -0.0017(4)
    C13A 0.0170(6) 0.0132(6) 0.0135(6) 0.0006(5) -0.0043(5) -0.0024(5)
    S1B 0.01759(16) 0.01824(16) 0.01035(15) 0.00332(12) -0.00421(12)
                                                                    -0.00176(11)
    O1B 0.0344(6) 0.0232(5) 0.0183(5) 0.0122(5) -0.0093(5) -0.0059(4)
    O2B 0.0212(5) 0.0286(6) 0.0165(5) -0.0029(4) -0.0080(4) 0.0019(4)
    O3B 0.0228(5) 0.0264(5) 0.0124(5) 0.0021(4) -0.0017(4) 0.0015(4)
    O4B 0.0186(5) 0.0211(5) 0.0150(5) 0.0075(4) -0.0045(4) -0.0012(4)
    O5B 0.0220(5) 0.0216(5) 0.0127(4) 0.0058(4) -0.0041(4) -0.0004(4)
    O6B 0.0187(5) 0.0192(5) 0.0107(4) 0.0049(4) -0.0003(4) -0.0012(4)
    C7B 0.0128(6) 0.0137(6) 0.0136(6) 0.0003(5) -0.0022(5) -0.0023(5)
    C8B 0.0153(6) 0.0161(6) 0.0122(6) 0.0020(5) -0.0042(5) -0.0024(5)
    C9B 0.0221(7) 0.0252(7) 0.0125(6) 0.0056(6) -0.0032(5) -0.0059(5)
    C10B 0.0193(7) 0.0236(7) 0.0155(6) 0.0085(6) -0.0015(5) -0.0059(5)
    C11B 0.0141(6) 0.0153(6) 0.0145(6) 0.0018(5) -0.0034(5) -0.0016(5)
    C12B 0.0135(6) 0.0132(6) 0.0125(6) -0.0003(5) -0.0023(5) -0.0021(5)
    C13B 0.0155(6) 0.0123(6) 0.0125(6) -0.0010(5) -0.0015(5) -0.0011(4)
_geom_special_details
;
 All esds (except the esd in the dihedral angle between two l.s. planes)
 are estimated using the full covariance matrix.  The cell esds are taken
 into account individually in the estimation of esds in distances, angles
 and torsion angles; correlations between esds in cell parameters are only
 used when they are defined by crystal symmetry.  An approximate (isotropic)
 treatment of cell esds is used for estimating esds involving l.s. planes.
;
loop_
    _geom_bond_atom_site_label_1
    _geom_bond_atom_site_label_2
    _geom_bond_site_symmetry_2
    _geom_bond_distance
    _geom_bond_publ_flag
    N1A C2A . 1.3483(18) ?
    N1A C1A . 1.3655(17) ?
    N1A H1NA . 0.89(2) ?
    N2A C2A . 1.3264(18) ?
    N2A H2NA . 0.88(2) ?
    N2A H3NA . 0.88(2) ?
    C1A C5A . 1.359(2) ?
    C1A H1AA . 0.9300 ?
    C2A C3A . 1.4203(19) ?
    C3A C4A . 1.366(2) ?
    C3A H3AA . 0.9300 ?
    C4A C5A . 1.419(2) ?
    C4A H4AA . 0.9300 ?
    C5A C6A . 1.502(2) ?
    C6A H6AA . 0.9600 ?
    C6A H6AB . 0.9600 ?
    C6A H6AC . 0.9600 ?
    N1B C2B . 1.3524(18) ?
    N1B C1B . 1.3673(18) ?
    N1B H1NB . 0.87(2) ?
    N2B C2B . 1.3231(18) ?
    N2B H2NB . 0.90(2) ?
    N2B H3NB . 0.87(2) ?
    C1B C5B . 1.3621(19) ?
    C1B H1BA . 0.9300 ?
    C2B C3B . 1.4229(19) ?
    C3B C4B . 1.363(2) ?
    C3B H3BA . 0.9300 ?
    C4B C5B . 1.420(2) ?
    C4B H4BA . 0.9300 ?
    C5B C6B . 1.506(2) ?
    C6B H6BA . 0.9600 ?
    C6B H6BB . 0.9600 ?
    C6B H6BC . 0.9600 ?
    S1A O2A . 1.4545(10) ?
    S1A O3A . 1.4580(10) ?
    S1A O1A . 1.4771(10) ?
    S1A C8A . 1.7639(13) ?
    O4A C11A . 1.3440(16) ?
    O4A H1OA . 0.88(2) ?
    O5A C13A . 1.3213(16) ?
    O5A H2OA . 0.86(2) ?
    O6A C13A . 1.2238(17) ?
    C7A C8A . 1.3840(18) ?
    C7A C12A . 1.3977(18) ?
    C7A H7AA . 0.9300 ?
    C8A C9A . 1.3998(18) ?
    C9A C10A . 1.3801(19) ?
    C9A H9AA . 0.9300 ?
    C10A C11A . 1.4047(18) ?
    C10A H10A . 0.9300 ?
    C11A C12A . 1.4107(18) ?
    C12A C13A . 1.4791(18) ?
    S1B O1B . 1.4513(11) ?
    S1B O3B . 1.4558(10) ?
    S1B O2B . 1.4737(11) ?
    S1B C8B . 1.7651(13) ?
    O4B C11B . 1.3485(16) ?
    O4B H1OB . 0.86(3) ?
    O5B C13B . 1.2275(16) ?
    O6B C13B . 1.3262(16) ?
    O6B H2OB . 0.86(2) ?
    C7B C8B . 1.3833(18) ?
    C7B C12B . 1.4009(18) ?
    C7B H7BA . 0.9300 ?
    C8B C9B . 1.3969(19) ?
    C9B C10B . 1.3813(19) ?
    C9B H9BA . 0.9300 ?
    C10B C11B . 1.3994(19) ?
    C10B H10B . 0.9300 ?
    C11B C12B . 1.4113(18) ?
    C12B C13B . 1.4736(18) ?
loop_
    _geom_angle_atom_site_label_1
    _geom_angle_atom_site_label_2
    _geom_angle_atom_site_label_3
    _geom_angle_site_symmetry_1
    _geom_angle_site_symmetry_3
    _geom_angle
    _geom_angle_publ_flag
    C2A N1A C1A . . 123.30(12) ?
    C2A N1A H1NA . . 121.4(12) ?
    C1A N1A H1NA . . 115.3(12) ?
    C2A N2A H2NA . . 119.6(12) ?
    C2A N2A H3NA . . 116.7(12) ?
    H2NA N2A H3NA . . 122.3(17) ?
    C5A C1A N1A . . 121.50(13) ?
    C5A C1A H1AA . . 119.2 ?
    N1A C1A H1AA . . 119.2 ?
    N2A C2A N1A . . 119.77(13) ?
    N2A C2A C3A . . 123.29(13) ?
    N1A C2A C3A . . 116.94(12) ?
    C4A C3A C2A . . 120.04(13) ?
    C4A C3A H3AA . . 120.0 ?
    C2A C3A H3AA . . 120.0 ?
    C3A C4A C5A . . 121.37(13) ?
    C3A C4A H4AA . . 119.3 ?
    C5A C4A H4AA . . 119.3 ?
    C1A C5A C4A . . 116.84(13) ?
    C1A C5A C6A . . 121.41(14) ?
    C4A C5A C6A . . 121.74(13) ?
    C5A C6A H6AA . . 109.5 ?
    C5A C6A H6AB . . 109.5 ?
    H6AA C6A H6AB . . 109.5 ?
    C5A C6A H6AC . . 109.5 ?
    H6AA C6A H6AC . . 109.5 ?
    H6AB C6A H6AC . . 109.5 ?
    C2B N1B C1B . . 123.07(12) ?
    C2B N1B H1NB . . 120.3(14) ?
    C1B N1B H1NB . . 116.6(14) ?
    C2B N2B H2NB . . 119.5(14) ?
    C2B N2B H3NB . . 118.2(13) ?
    H2NB N2B H3NB . . 121.9(19) ?
    C5B C1B N1B . . 121.57(13) ?
    C5B C1B H1BA . . 119.2 ?
    N1B C1B H1BA . . 119.2 ?
    N2B C2B N1B . . 119.93(13) ?
    N2B C2B C3B . . 123.15(13) ?
    N1B C2B C3B . . 116.91(13) ?
    C4B C3B C2B . . 120.18(13) ?
    C4B C3B H3BA . . 119.9 ?
    C2B C3B H3BA . . 119.9 ?
    C3B C4B C5B . . 121.44(13) ?
    C3B C4B H4BA . . 119.3 ?
    C5B C4B H4BA . . 119.3 ?
    C1B C5B C4B . . 116.81(13) ?
    C1B C5B C6B . . 121.38(14) ?
    C4B C5B C6B . . 121.80(13) ?
    C5B C6B H6BA . . 109.5 ?
    C5B C6B H6BB . . 109.5 ?
    H6BA C6B H6BB . . 109.5 ?
    C5B C6B H6BC . . 109.5 ?
    H6BA C6B H6BC . . 109.5 ?
    H6BB C6B H6BC . . 109.5 ?
    O2A S1A O3A . . 113.38(6) ?
    O2A S1A O1A . . 112.01(6) ?
    O3A S1A O1A . . 111.39(6) ?
    O2A S1A C8A . . 106.31(6) ?
    O3A S1A C8A . . 107.62(6) ?
    O1A S1A C8A . . 105.57(6) ?
    C11A O4A H1OA . . 107.3(15) ?
    C13A O5A H2OA . . 105.9(15) ?
    C8A C7A C12A . . 120.22(12) ?
    C8A C7A H7AA . . 119.9 ?
    C12A C7A H7AA . . 119.9 ?
    C7A C8A C9A . . 120.24(12) ?
    C7A C8A S1A . . 119.75(10) ?
    C9A C8A S1A . . 119.99(10) ?
    C10A C9A C8A . . 120.17(12) ?
    C10A C9A H9AA . . 119.9 ?
    C8A C9A H9AA . . 119.9 ?
    C9A C10A C11A . . 120.30(12) ?
    C9A C10A H10A . . 119.8 ?
    C11A C10A H10A . . 119.8 ?
    O4A C11A C10A . . 117.21(12) ?
    O4A C11A C12A . . 123.50(12) ?
    C10A C11A C12A . . 119.29(12) ?
    C7A C12A C11A . . 119.64(12) ?
    C7A C12A C13A . . 121.04(12) ?
    C11A C12A C13A . . 119.32(12) ?
    O6A C13A O5A . . 123.14(12) ?
    O6A C13A C12A . . 122.18(12) ?
    O5A C13A C12A . . 114.67(12) ?
    O1B S1B O3B . . 113.74(7) ?
    O1B S1B O2B . . 111.56(7) ?
    O3B S1B O2B . . 111.44(6) ?
    O1B S1B C8B . . 106.35(6) ?
    O3B S1B C8B . . 107.66(6) ?
    O2B S1B C8B . . 105.54(6) ?
    C11B O4B H1OB . . 108.1(17) ?
    C13B O6B H2OB . . 106.8(15) ?
    C8B C7B C12B . . 120.05(12) ?
    C8B C7B H7BA . . 120.0 ?
    C12B C7B H7BA . . 120.0 ?
    C7B C8B C9B . . 120.24(12) ?
    C7B C8B S1B . . 119.28(10) ?
    C9B C8B S1B . . 120.38(10) ?
    C10B C9B C8B . . 120.42(13) ?
    C10B C9B H9BA . . 119.8 ?
    C8B C9B H9BA . . 119.8 ?
    C9B C10B C11B . . 120.15(13) ?
    C9B C10B H10B . . 119.9 ?
    C11B C10B H10B . . 119.9 ?
    O4B C11B C10B . . 117.80(12) ?
    O4B C11B C12B . . 122.69(12) ?
    C10B C11B C12B . . 119.50(12) ?
    C7B C12B C11B . . 119.63(12) ?
    C7B C12B C13B . . 121.07(12) ?
    C11B C12B C13B . . 119.29(12) ?
    O5B C13B O6B . . 122.40(12) ?
    O5B C13B C12B . . 122.43(12) ?
    O6B C13B C12B . . 115.15(11) ?
loop_
    _geom_torsion_atom_site_label_1
    _geom_torsion_atom_site_label_2
    _geom_torsion_atom_site_label_3
    _geom_torsion_atom_site_label_4
    _geom_torsion_site_symmetry_1
    _geom_torsion_site_symmetry_2
    _geom_torsion_site_symmetry_3
    _geom_torsion_site_symmetry_4
    _geom_torsion
    _geom_torsion_publ_flag
    C2A N1A C1A C5A . . . . -0.6(2) ?
    C1A N1A C2A N2A . . . . -179.12(13) ?
    C1A N1A C2A C3A . . . . 0.21(19) ?
    N2A C2A C3A C4A . . . . 179.36(13) ?
    N1A C2A C3A C4A . . . . 0.0(2) ?
    C2A C3A C4A C5A . . . . 0.0(2) ?
    N1A C1A C5A C4A . . . . 0.6(2) ?
    N1A C1A C5A C6A . . . . -179.37(13) ?
    C3A C4A C5A C1A . . . . -0.4(2) ?
    C3A C4A C5A C6A . . . . 179.63(14) ?
    C2B N1B C1B C5B . . . . -0.8(2) ?
    C1B N1B C2B N2B . . . . -178.11(13) ?
    C1B N1B C2B C3B . . . . 1.5(2) ?
    N2B C2B C3B C4B . . . . 178.47(14) ?
    N1B C2B C3B C4B . . . . -1.2(2) ?
    C2B C3B C4B C5B . . . . 0.0(2) ?
    N1B C1B C5B C4B . . . . -0.4(2) ?
    N1B C1B C5B C6B . . . . -179.94(13) ?
    C3B C4B C5B C1B . . . . 0.8(2) ?
    C3B C4B C5B C6B . . . . -179.74(14) ?
    C12A C7A C8A C9A . . . . 1.5(2) ?
    C12A C7A C8A S1A . . . . 179.70(10) ?
    O2A S1A C8A C7A . . . . 21.40(13) ?
    O3A S1A C8A C7A . . . . 143.18(11) ?
    O1A S1A C8A C7A . . . . -97.74(11) ?
    O2A S1A C8A C9A . . . . -160.40(11) ?
    O3A S1A C8A C9A . . . . -38.61(12) ?
    O1A S1A C8A C9A . . . . 80.46(12) ?
    C7A C8A C9A C10A . . . . -1.9(2) ?
    S1A C8A C9A C10A . . . . 179.89(11) ?
    C8A C9A C10A C11A . . . . -0.7(2) ?
    C9A C10A C11A O4A . . . . -176.43(12) ?
    C9A C10A C11A C12A . . . . 3.6(2) ?
    C8A C7A C12A C11A . . . . 1.5(2) ?
    C8A C7A C12A C13A . . . . -178.13(12) ?
    O4A C11A C12A C7A . . . . 176.05(12) ?
    C10A C11A C12A C7A . . . . -3.99(19) ?
    O4A C11A C12A C13A . . . . -4.4(2) ?
    C10A C11A C12A C13A . . . . 175.62(12) ?
    C7A C12A C13A O6A . . . . -174.32(13) ?
    C11A C12A C13A O6A . . . . 6.1(2) ?
    C7A C12A C13A O5A . . . . 6.87(19) ?
    C11A C12A C13A O5A . . . . -172.73(12) ?
    C12B C7B C8B C9B . . . . -0.2(2) ?
    C12B C7B C8B S1B . . . . 176.22(10) ?
    O1B S1B C8B C7B . . . . 33.14(13) ?
    O3B S1B C8B C7B . . . . 155.40(11) ?
    O2B S1B C8B C7B . . . . -85.48(12) ?
    O1B S1B C8B C9B . . . . -150.46(12) ?
    O3B S1B C8B C9B . . . . -28.20(14) ?
    O2B S1B C8B C9B . . . . 90.92(13) ?
    C7B C8B C9B C10B . . . . -0.1(2) ?
    S1B C8B C9B C10B . . . . -176.49(12) ?
    C8B C9B C10B C11B . . . . -0.1(2) ?
    C9B C10B C11B O4B . . . . -179.52(13) ?
    C9B C10B C11B C12B . . . . 0.6(2) ?
    C8B C7B C12B C11B . . . . 0.7(2) ?
    C8B C7B C12B C13B . . . . -178.08(12) ?
    O4B C11B C12B C7B . . . . 179.22(12) ?
    C10B C11B C12B C7B . . . . -1.0(2) ?
    O4B C11B C12B C13B . . . . -1.9(2) ?
    C10B C11B C12B C13B . . . . 177.88(13) ?
    C7B C12B C13B O5B . . . . -178.04(13) ?
    C11B C12B C13B O5B . . . . 3.1(2) ?
    C7B C12B C13B O6B . . . . 3.28(18) ?
    C11B C12B C13B O6B . . . . -175.54(12) ?
loop_
    _geom_hbond_atom_site_label_D
    _geom_hbond_atom_site_label_H
    _geom_hbond_atom_site_label_A
    _geom_hbond_site_symmetry_A
    _geom_hbond_distance_DH
    _geom_hbond_distance_HA
    _geom_hbond_distance_DA
    _geom_hbond_angle_DHA
    _geom_hbond_publ_flag
    O4A H1OA O6A . 0.88(2) 1.84(2) 2.6135(14) 147(2) yes
    O4A H1OA O1B 2_666 0.88(2) 2.39(2) 2.9581(14) 123.2(18) yes
    O5A H2OA O2B 1_556 0.86(2) 1.80(2) 2.6609(14) 172(2) yes
    O4B H1OB O5B . 0.86(3) 1.83(2) 2.5918(14) 147(2) yes
    O4B H1OB O2A 2_756 0.86(3) 2.45(2) 3.0349(14) 125.4(18) yes
    O6B H2OB O1A . 0.86(2) 1.81(2) 2.6664(14) 178(2) yes
    N1A H1NA O3A 1_565 0.894(19) 2.066(19) 2.9057(15) 156.0(17) yes
    N2A H2NA O2A 1_565 0.878(19) 2.167(19) 3.0043(16) 159.1(17) yes
    N2A H2NA O5B 2_766 0.878(19) 2.417(19) 2.8235(16) 108.7(13) yes
    N2A H3NA O1A 2_766 0.88(2) 2.17(2) 3.0472(16) 175.6(15) yes
    N1B H1NB O3B 1_556 0.87(2) 2.02(2) 2.8547(16) 161(2) yes
    N2B H2NB O1B 1_556 0.90(2) 2.04(2) 2.9188(17) 166(2) yes
    N2B H2NB O6A 2_667 0.90(2) 2.45(2) 2.8254(16) 105.9(17) yes
    N2B H3NB O2B 2_666 0.87(2) 2.26(2) 3.1270(17) 177.1(18) yes
    C7A H7AA O4B 2_756 0.93 2.58 3.4257(16) 152 yes
    C7B H7BA O4A 2_666 0.93 2.48 3.3116(16) 148 yes
