# Supplementary material for: 2-Amino-5-methyl­pyridinium 3-carb­oxy-4-hy­droxy­benzene­sulfonate
Source: Acta Crystallogr Sect E Struct Rep Online. 2010 Jul 31;66(Pt 8):o2153–4. doi: 10.1107/S1600536810029636 (PMC3007532; doi:10.1107/S1600536810029636)
Supplement: Supplementary file 2 [file e-66-o2153-Isup2.hkl]

# 
# h,k,l, Fc-squared, Fo-squared, sigma(Fo-squared) and status flag 
# 
data_I
_shelx_title ' h76m in P-1 (100K)' 
_shelx_refln_list_code          4 
_shelx_F_calc_maximum      302.83 
_exptl_crystal_F_000       680.00 
_reflns_d_resolution_high  0.7331 
 
loop_ 
 _symmetry_equiv_pos_as_xyz 
 'x, y, z' 
 '-x, -y, -z' 
 
_cell_length_a     7.8635 
_cell_length_b    10.8827 
_cell_length_c    16.3907 
_cell_angle_alpha  84.612 
_cell_angle_beta   81.802 
_cell_angle_gamma  86.290 
 
_shelx_F_squared_multiplier     1.000 
 
loop_ 
 _refln_index_h 
 _refln_index_k 
 _refln_index_l 
 _refln_F_squared_calc 
 _refln_F_squared_meas 
 _refln_F_squared_sigma 
 _refln_observed_status 
   1   0   0        7.97        3.97      0.65 o 
   2   0   0     3315.59     3322.58     25.53 o 
   3   0   0        4.52        2.14      0.53 o 
   4   0   0      440.77      419.05      5.08 o 
   5   0   0        4.24        4.86      0.99 o 
   6   0   0     1055.03     1109.85     12.27 o 
   7   0   0        7.45        8.33      1.62 o 
   8   0   0        2.50       -0.13      1.92 o 
   9   0   0        2.23        5.42      3.07 o 
  10   0   0      474.20      498.82     19.46 o 
 -10   1   0       23.05       27.80      6.34 o 
  -9   1   0      570.18      506.55     19.59 o 
  -8   1   0        0.06       -1.89      1.82 o 
  -7   1   0      399.76      374.72      9.75 o 
  -6   1   0        4.72        1.59      2.09 o 
  -5   1   0      490.32      584.87      7.26 o 
  -4   1   0      182.32      196.13      3.14 o 
  -3   1   0     2513.64     2642.00     25.71 o 
  -2   1   0       47.00       44.54      2.41 o 
  -1   1   0       72.73       63.72      1.55 o 
   0   1   0        6.13        3.70      0.82 o 
   1   1   0     3153.63     3179.95     26.00 o 
   2   1   0      245.11      234.76      3.73 o 
   3   1   0      491.69      426.02      5.67 o 
   4   1   0      206.83      217.86      4.29 o 
   5   1   0     2660.55     2603.75     24.25 o 
   6   1   0       34.56       44.89      1.92 o 
   7   1   0      914.06      905.90     11.84 o 
   8   1   0        5.22        2.32      1.65 o 
   9   1   0      242.58      259.56      8.75 o 
  10   1   0        0.27        1.12      3.66 o 
 -10   2   0       90.60       79.89      9.70 o 
  -9   2   0        1.92       -0.90      4.03 o 
  -8   2   0      228.03      215.90      8.24 o 
  -7   2   0        1.68        0.13      2.00 o 
  -6   2   0      807.02      787.29     13.28 o 
  -5   2   0        0.60        1.59      0.99 o 
  -4   2   0      585.04      569.84      9.15 o 
  -3   2   0        2.13        2.52      1.26 o 
  -2   2   0     2121.83     2150.34     19.25 o 
  -1   2   0        2.76       -2.05      1.03 o 
   0   2   0     1670.08     1795.72     17.45 o 
   1   2   0       39.26       36.42      1.10 o 
   2   2   0    91705.71    85608.93   1622.84 o 
   3   2   0      134.51      128.79      2.77 o 
   4   2   0      393.18      341.19      6.36 o 
   5   2   0      208.55      211.57      5.21 o 
   6   2   0       80.91       63.99      3.64 o 
   7   2   0       24.58       28.35      1.77 o 
   8   2   0      446.95      460.61     18.41 o 
   9   2   0        0.65        2.31      2.27 o 
  10   2   0      133.13      140.86      8.64 o 
 -10   3   0       35.64       21.99      6.71 o 
  -9   3   0        6.86       12.57      5.29 o 
  -8   3   0       26.73       26.53      3.60 o 
  -7   3   0     1470.07     1440.99     25.47 o 
  -6   3   0        7.77       10.14      2.30 o 
  -5   3   0      351.36      400.44      9.07 o 
  -4   3   0        5.98        5.78      1.29 o 
  -3   3   0      351.83      474.31      8.68 o 
  -2   3   0        3.79        1.25      0.94 o 
  -1   3   0     6790.08     6670.67     62.11 o 
   0   3   0      117.63      116.08      2.35 o 
   1   3   0    58416.39    56793.56    571.10 o 
   2   3   0        2.40        4.27      0.71 o 
   3   3   0     1263.76     1236.93     11.25 o 
   4   3   0       86.01      100.59      3.43 o 
   5   3   0      353.33      313.84      6.77 o 
   6   3   0       83.63       96.93      4.17 o 
   7   3   0      137.28      136.13      5.01 o 
   8   3   0        0.91        0.31      2.21 o 
   9   3   0      567.86      555.76     14.18 o 
  10   3   0        0.43       -2.35      2.61 o 
 -10   4   0       58.50       66.10     10.08 o 
  -9   4   0        8.77        2.40      4.86 o 
  -8   4   0      237.41      250.19     14.66 o 
  -7   4   0       10.73        5.27      2.55 o 
  -6   4   0      377.12      386.41     10.64 o 
  -5   4   0        3.59        7.34      2.47 o 
  -4   4   0      891.95      937.09     13.60 o 
  -3   4   0       26.56       32.25      2.00 o 
  -2   4   0    12312.78    12423.97    106.20 o 
  -1   4   0        1.30        5.08      1.30 o 
   0   4   0      324.69      284.91      5.44 o 
   1   4   0       14.63       16.25      1.32 o 
   2   4   0       64.31       58.43      1.78 o 
   3   4   0      559.48      534.22      5.21 o 
   4   4   0     2127.53     2376.88     31.89 o 
   5   4   0      105.77      116.89      4.26 o 
   6   4   0        6.75        3.82      1.62 o 
   7   4   0      103.91      114.29      4.81 o 
   8   4   0      112.08      109.75      5.72 o 
   9   4   0        0.00        1.79      5.94 o 
  10   4   0       26.20       31.02     10.30 o 
  -9   5   0      812.93      844.49     32.58 o 
  -8   5   0       18.55       16.88      6.45 o 
  -7   5   0      412.29      393.26     12.02 o 
  -6   5   0        3.85        0.20      2.23 o 
  -5   5   0       74.82       75.83      4.33 o 
  -4   5   0        3.72        2.55      1.24 o 
  -3   5   0     1881.53     2000.45     21.76 o 
  -2   5   0       44.34       57.57      2.41 o 
  -1   5   0     4226.28     4326.47     38.81 o 
   0   5   0        3.99        1.52      0.81 o 
   1   5   0     1317.64     1180.19     18.24 o 
   2   5   0       54.02       51.99      2.69 o 
   3   5   0    24996.01    25924.21    198.86 o 
   4   5   0      134.53      120.49      2.60 o 
   5   5   0      268.90      300.69      4.17 o 
   6   5   0       47.97       53.36      4.38 o 
   7   5   0      619.86      629.13     13.75 o 
   8   5   0        2.35        1.67      2.24 o 
   9   5   0       27.80       30.28      8.81 o 
  10   5   0        0.71        0.00      7.03 o 
  -9   6   0       12.15       25.20      7.65 o 
  -8   6   0      728.24      736.72     29.91 o 
  -7   6   0        3.07        1.98      2.78 o 
  -6   6   0       99.54       87.95     17.32 o 
  -5   6   0        0.07        4.37      2.37 o 
  -4   6   0     1101.93     1026.34     14.07 o 
  -3   6   0        5.04        7.73      1.81 o 
  -2   6   0      701.84      612.90      8.74 o 
  -1   6   0        4.95        6.25      1.34 o 
   0   6   0      604.82      506.13      6.35 o 
   1   6   0       33.69       30.26      2.11 o 
   2   6   0     2421.43     2642.19     35.08 o 
   3   6   0       26.35       23.63      1.56 o 
   4   6   0      139.76      130.19      3.13 o 
   5   6   0      741.77      743.20     12.15 o 
   6   6   0      134.59      132.29      3.10 o 
   7   6   0       43.36       47.18      3.07 o 
   8   6   0        8.37        8.32      3.25 o 
   9   6   0        2.92        5.71      6.78 o 
  -9   7   0      103.35       94.30     12.77 o 
  -8   7   0        9.77        1.10      5.41 o 
  -7   7   0      233.65      235.48     16.02 o 
  -6   7   0        1.44        3.30      3.55 o 
  -5   7   0      487.04      459.49     15.48 o 
  -4   7   0        0.34       -0.68      1.86 o 
  -3   7   0     2840.40     2847.75     37.46 o 
  -2   7   0        8.19        8.69      2.02 o 
  -1   7   0      476.70      527.32      9.47 o 
   0   7   0       31.76       38.93      2.09 o 
   1   7   0      138.08      118.22      3.94 o 
   2   7   0       16.15       17.30      1.82 o 
   3   7   0       17.34       15.20      1.79 o 
   4   7   0      104.85      101.73      4.28 o 
   5   7   0     4215.75     4210.48     47.58 o 
   6   7   0      159.76      151.06      4.27 o 
   7   7   0       31.94       28.21      3.09 o 
   8   7   0      133.74      134.98      5.40 o 
   9   7   0      368.92      340.28     11.77 o 
  -8   8   0       17.09       38.48      9.10 o 
  -7   8   0        3.43        8.37      6.03 o 
  -6   8   0      552.64      590.35     15.35 o 
  -5   8   0        0.29       -3.32      1.66 o 
  -4   8   0     1854.99     1839.36     23.60 o 
  -3   8   0       35.54       31.25      3.13 o 
  -2   8   0       42.06       56.63      3.33 o 
  -1   8   0       55.82       56.02      3.22 o 
   0   8   0       64.10       55.27      2.80 o 
   1   8   0        0.24       -2.43      1.66 o 
   2   8   0      158.32      172.96      5.83 o 
   3   8   0        5.01        3.56      2.05 o 
   4   8   0     3818.49     3767.78     47.93 o 
   5   8   0        0.12       -1.67      1.65 o 
   6   8   0      472.11      472.22      9.73 o 
   7   8   0      202.04      194.23      8.69 o 
   8   8   0      192.30      194.87      8.54 o 
   9   8   0        2.79        2.03      3.38 o 
  -8   9   0        1.16       10.39      7.12 o 
  -7   9   0       18.76       26.35      8.68 o 
  -6   9   0        1.73        7.09      4.01 o 
  -5   9   0        8.51        9.48      2.52 o 
  -4   9   0        0.02       -1.87      1.93 o 
  -3   9   0       37.36       41.37      3.74 o 
  -2   9   0       12.94       12.85      3.85 o 
  -1   9   0     1688.02     1630.01     21.34 o 
   0   9   0        7.54        3.67      1.93 o 
   1   9   0      511.70      493.62     10.13 o 
   2   9   0       13.23       11.90      2.73 o 
   3   9   0       27.87       26.99      3.10 o 
   4   9   0      174.38      163.58      5.98 o 
   5   9   0      118.56      110.20      6.73 o 
   6   9   0      383.54      378.99     13.21 o 
   7   9   0      283.78      270.95     10.97 o 
   8   9   0       64.67       61.83      6.23 o 
  -7  10   0        0.47        3.24      7.88 o 
  -6  10   0      189.49      208.36     15.91 o 
  -5  10   0        0.32        0.05      2.89 o 
  -4  10   0        3.48        5.14      2.98 o 
  -3  10   0        0.06       -3.36      2.42 o 
  -2  10   0      688.93      637.17     12.88 o 
  -1  10   0       11.91       14.67      2.41 o 
   0  10   0        2.23        2.67      1.71 o 
   1  10   0       81.62       86.66      4.27 o 
   2  10   0       59.66       63.76      4.16 o 
   3  10   0       17.12       11.92      2.66 o 
   4  10   0      437.80      449.97     10.63 o 
   5  10   0        2.06        2.57      4.13 o 
   6  10   0     1972.35     1796.89     52.37 o 
   7  10   0       30.88       39.34      5.75 o 
   8  10   0      574.45      581.50     27.64 o 
  -6  11   0        1.34        2.08      7.01 o 
  -5  11   0      637.00      695.76     18.08 o 
  -4  11   0        8.14        5.88      3.21 o 
  -3  11   0       24.56       28.06      3.61 o 
  -2  11   0       28.55       31.25      4.49 o 
  -1  11   0        1.59       -0.67      1.93 o 
   0  11   0        0.07       -2.65      1.57 o 
   1  11   0      814.42      787.68     13.79 o 
   2  11   0       30.53       35.64      3.47 o 
   3  11   0      277.78      267.43      8.36 o 
   4  11   0        0.95       -0.47      2.27 o 
   5  11   0       65.79       54.97      6.66 o 
   6  11   0      132.12      120.75      9.55 o 
   7  11   0      102.43      131.85      9.44 o 
  -5  12   0        1.20        0.21      3.68 o 
  -4  12   0        3.32        4.67      3.38 o 
  -3  12   0        1.01        0.59      2.44 o 
  -2  12   0       27.81       29.44      3.76 o 
  -1  12   0       15.67       16.06      3.12 o 
   0  12   0      298.97      304.13      8.48 o 
   1  12   0        3.45        0.59      2.28 o 
   2  12   0       15.15        6.18      3.46 o 
   3  12   0       18.15        9.09      3.56 o 
   4  12   0        3.48        1.42      2.21 o 
   5  12   0       10.99       11.78      3.46 o 
   6  12   0      221.58      246.14      9.64 o 
  -4  13   0        1.92        0.74      3.44 o 
  -3  13   0      443.33      466.53     13.56 o 
  -2  13   0        5.47        5.19      4.22 o 
  -1  13   0       13.83       11.22      3.56 o 
   0  13   0       55.16       59.27      6.28 o 
   1  13   0       25.56       30.67      6.20 o 
   2  13   0       56.55       61.71      7.76 o 
   3  13   0       44.10       49.44      8.27 o 
   4  13   0        5.05        2.60      3.38 o 
   5  13   0       58.95       65.47      6.38 o 
  -2  14   0       12.42       12.83      3.75 o 
  -1  14   0       11.73        9.42     11.14 o 
   0  14   0      143.15      150.91     16.76 o 
   1  14   0       21.64       24.61      6.10 o 
   2  14   0        0.05        2.40      4.36 o 
   3  14   0        2.41       -0.12      3.93 o 
  -3 -14   1        7.18        6.12      8.17 o 
  -2 -14   1       34.62       25.67      9.31 o 
  -1 -14   1       43.12       42.86      7.53 o 
   0 -14   1       36.42       37.82      8.12 o 
   1 -14   1      426.61      445.35     21.64 o 
   2 -14   1       64.81       68.32      5.41 o 
  -5 -13   1        0.22        0.14      4.09 o 
  -4 -13   1       94.92      109.61      8.05 o 
  -3 -13   1       20.77       17.47      4.19 o 
  -2 -13   1       54.22       62.45      8.18 o 
  -1 -13   1        8.00        4.56      3.77 o 
   0 -13   1      582.56      582.13     14.07 o 
   1 -13   1      152.62      152.33      6.20 o 
   2 -13   1      219.24      222.12      8.08 o 
   3 -13   1        1.43       -1.21      2.79 o 
   4 -13   1      276.48      315.87     11.18 o 
  -6 -12   1       52.25       48.61     20.44 o 
  -5 -12   1      198.82      207.44     11.53 o 
  -4 -12   1       18.92       17.90      5.79 o 
  -3 -12   1      165.48      169.94      9.74 o 
  -2 -12   1       14.78       17.29      3.10 o 
  -1 -12   1       19.62       17.81      3.58 o 
   0 -12   1      221.80      245.38      7.76 o 
   1 -12   1      604.59      611.94     12.85 o 
   2 -12   1        0.62        3.44      2.94 o 
   3 -12   1       63.56       73.64      8.22 o 
   4 -12   1      164.03      178.87      7.61 o 
   5 -12   1        6.98        5.63      5.70 o 
  -7 -11   1       11.56        5.39      4.18 o 
  -6 -11   1      662.12      731.34     21.77 o 
  -5 -11   1       52.71       54.21      6.64 o 
  -4 -11   1        6.03        2.58      7.02 o 
  -3 -11   1        3.19        0.98      2.14 o 
  -2 -11   1      198.93      195.29      6.60 o 
  -1 -11   1       17.32       16.04      2.64 o 
   0 -11   1     1639.35     1615.50     19.81 o 
   1 -11   1       32.98       42.98      3.40 o 
   2 -11   1       12.41        9.81      5.56 o 
   3 -11   1        0.36       -1.36      2.23 o 
   4 -11   1      627.69      654.12     15.48 o 
   5 -11   1        1.58        1.57      7.18 o 
   6 -11   1        3.68        2.21      6.81 o 
  -8 -10   1       38.13       57.34     10.94 o 
  -7 -10   1      199.53      220.16     11.32 o 
  -6 -10   1      147.11      148.45      9.10 o 
  -5 -10   1       11.91       18.35      3.71 o 
  -4 -10   1       96.20       85.14      5.22 o 
  -3 -10   1      170.58      170.56      7.05 o 
  -2 -10   1       40.81       50.60      4.33 o 
  -1 -10   1     1397.73     1377.58     21.86 o 
   0 -10   1        2.45        2.74      1.64 o 
   1 -10   1     1627.29     1585.95     19.84 o 
   2 -10   1      339.14      340.86      9.03 o 
   3 -10   1      425.88      448.66     11.92 o 
   4 -10   1       46.94       43.30      4.71 o 
   5 -10   1      124.58      149.45      7.66 o 
   6 -10   1      221.36      232.46     17.03 o 
   7 -10   1       96.60      110.62     14.42 o 
  -8  -9   1        5.07        8.92      3.73 o 
  -7  -9   1      325.75      311.60     12.61 o 
  -6  -9   1      705.57      739.72     16.69 o 
  -5  -9   1       10.41        9.76      2.43 o 
  -4  -9   1      371.50      358.55      8.97 o 
  -3  -9   1        0.19       -3.16      1.73 o 
  -2  -9   1      173.51      168.91      6.30 o 
  -1  -9   1       32.48       45.06      3.88 o 
   0  -9   1      830.78      764.15     10.30 o 
   1  -9   1       57.95       62.90      4.18 o 
   2  -9   1      498.18      511.04      9.16 o 
   3  -9   1        0.36       -0.31      2.07 o 
   4  -9   1      486.83      486.97      9.82 o 
   5  -9   1       85.04       76.27      4.16 o 
   6  -9   1       32.07       27.10      9.45 o 
   7  -9   1       27.00       24.12      8.32 o 
   8  -9   1        3.35        9.01      6.90 o 
  -9  -8   1        9.65       19.27      4.77 o 
  -8  -8   1        1.84        4.69      7.35 o 
  -7  -8   1      242.31      260.03     11.66 o 
  -6  -8   1        8.01        5.09      1.83 o 
  -5  -8   1        7.61        8.13      2.19 o 
  -4  -8   1       15.48       11.34      2.46 o 
  -3  -8   1     1095.09     1077.69     17.46 o 
  -2  -8   1       87.76       90.88      5.37 o 
  -1  -8   1     1670.10     1585.78     22.64 o 
   0  -8   1        0.56        2.87      1.50 o 
   1  -8   1       46.26       44.99      2.70 o 
   2  -8   1       24.48       15.60      2.22 o 
   3  -8   1     2438.40     2428.13     29.52 o 
   4  -8   1      159.15      157.33      5.21 o 
   5  -8   1      251.41      254.78      6.07 o 
   6  -8   1        8.73        3.40      3.15 o 
   7  -8   1       35.64       40.53      9.00 o 
   8  -8   1       80.98       94.06     13.19 o 
  -9  -7   1        6.02        8.47      3.62 o 
  -8  -7   1      319.92      337.15      9.54 o 
  -7  -7   1       91.86       81.69      4.05 o 
  -6  -7   1       17.54       19.02      2.23 o 
  -5  -7   1     1074.30     1076.64     15.54 o 
  -4  -7   1     1449.41     1438.27     21.17 o 
  -3  -7   1      138.29      149.16      4.23 o 
  -2  -7   1      695.76      725.12     10.63 o 
  -1  -7   1      449.86      441.66      7.82 o 
   0  -7   1      453.80      466.32      6.50 o 
   1  -7   1      339.10      372.92      5.27 o 
   2  -7   1     1318.50     1279.27     14.53 o 
   3  -7   1       24.50       23.97      2.48 o 
   4  -7   1      207.01      216.55      6.02 o 
   5  -7   1      158.12      145.23      6.00 o 
   6  -7   1       44.55       36.23      5.69 o 
   7  -7   1      302.52      307.50     13.25 o 
   8  -7   1       42.29       36.58      8.73 o 
   9  -7   1       51.52       86.03     12.40 o 
  -9  -6   1       51.26       49.40      7.09 o 
  -8  -6   1      257.95      249.50      7.47 o 
  -7  -6   1      254.42      274.64      7.13 o 
  -6  -6   1       61.28       63.38      2.45 o 
  -5  -6   1       30.16       23.27      1.86 o 
  -4  -6   1       54.39       67.49      3.37 o 
  -3  -6   1      970.81      981.83     11.78 o 
  -2  -6   1      605.31      629.38      8.30 o 
  -1  -6   1       29.42       36.60      2.57 o 
   0  -6   1        4.08        7.27      1.20 o 
   1  -6   1     1863.74     1788.61     16.02 o 
   2  -6   1        0.52        4.68      1.13 o 
   3  -6   1      530.59      522.96      7.58 o 
   4  -6   1       92.92       97.90      4.00 o 
   5  -6   1      257.76      253.12      7.37 o 
   6  -6   1      145.38      146.40      7.09 o 
   7  -6   1      815.48      820.92     18.99 o 
   8  -6   1       12.45       12.69      6.18 o 
   9  -6   1        0.41        0.07      4.74 o 
 -10  -5   1      107.46      106.70     15.49 o 
  -9  -5   1       23.95       21.56      3.19 o 
  -8  -5   1      182.81      213.86     21.75 o 
  -7  -5   1       29.94       30.22      2.99 o 
  -6  -5   1      134.73      120.21      2.53 o 
  -5  -5   1       13.21       14.58      1.44 o 
  -4  -5   1      377.24      399.30      5.30 o 
  -3  -5   1      685.85      727.68      7.43 o 
  -2  -5   1     1307.62     1266.57     13.36 o 
  -1  -5   1      717.34      743.12      8.15 o 
   0  -5   1      140.99      136.18      2.82 o 
   1  -5   1      978.90     1078.14     10.27 o 
   2  -5   1      782.63      769.00      8.63 o 
   3  -5   1      425.40      505.42      6.97 o 
   4  -5   1       15.80       14.01      1.56 o 
   5  -5   1       87.61       83.00      4.70 o 
   6  -5   1      227.45      216.54      9.80 o 
   7  -5   1       95.63       90.04      7.73 o 
   8  -5   1       19.09       19.36      6.12 o 
   9  -5   1      295.20      309.58     18.28 o 
 -10  -4   1       25.99       25.18      3.95 o 
  -9  -4   1      231.87      242.83      8.31 o 
  -8  -4   1       14.02       12.27      3.83 o 
  -7  -4   1        2.28        0.62      1.87 o 
  -6  -4   1      303.72      341.06      9.80 o 
  -5  -4   1     1424.44     1415.16     15.11 o 
  -4  -4   1     1923.50     2076.10     17.54 o 
  -3  -4   1     5027.84     5307.22     39.49 o 
  -2  -4   1      146.69      145.70      2.43 o 
  -1  -4   1      134.38      172.61      3.64 o 
   0  -4   1       46.02       81.68      2.02 o 
   1  -4   1      143.43      224.92      3.72 o 
   2  -4   1      333.67      325.71      4.57 o 
   3  -4   1      341.92      330.62      5.34 o 
   4  -4   1       71.32       79.88      3.41 o 
   5  -4   1      175.53      175.34      5.70 o 
   6  -4   1       60.75       50.02      5.01 o 
   7  -4   1       25.28       28.11      4.01 o 
   8  -4   1       26.54       29.38      6.56 o 
   9  -4   1      730.25      700.42     27.41 o 
  10  -4   1      106.98      112.57     12.78 o 
 -10  -3   1      205.06      232.60      9.29 o 
  -9  -3   1        4.65        7.50      3.25 o 
  -8  -3   1       54.99       44.03      5.91 o 
  -7  -3   1      570.74      598.88      7.88 o 
  -6  -3   1      653.76      654.68     11.34 o 
  -5  -3   1      378.71      386.83      5.43 o 
  -4  -3   1     1682.36     1705.06     16.71 o 
  -3  -3   1      354.41      376.71      3.87 o 
  -2  -3   1     2504.43     2567.45     19.76 o 
  -1  -3   1     2493.09     2429.36     21.05 o 
   0  -3   1     5567.58     5294.30     46.59 o 
   1  -3   1      146.63      160.34      2.54 o 
   2  -3   1       40.05       48.74      2.31 o 
   3  -3   1      227.99      313.63      5.52 o 
   4  -3   1        0.16        1.63      1.26 o 
   5  -3   1       50.33       48.94      3.22 o 
   6  -3   1      123.79      119.41      4.82 o 
   7  -3   1       35.37       37.46      3.94 o 
   8  -3   1      131.18      135.19      6.56 o 
   9  -3   1        0.93        2.42      4.27 o 
  10  -3   1      323.98      303.12     17.27 o 
 -10  -2   1       30.18       35.99      4.96 o 
  -9  -2   1        2.87        5.14      3.86 o 
  -8  -2   1       39.83       42.37      3.92 o 
  -7  -2   1     1017.52     1009.87     13.62 o 
  -6  -2   1        0.83       -0.27      1.08 o 
  -5  -2   1      854.06      827.43      9.49 o 
  -4  -2   1      252.19      258.60      3.67 o 
  -3  -2   1      239.59      276.21      3.45 o 
  -2  -2   1    10567.21    10796.17     75.15 o 
  -1  -2   1     5995.46     5984.96     52.05 o 
   0  -2   1      167.48      157.60      2.25 o 
   1  -2   1      432.42      416.11      4.83 o 
   2  -2   1     1667.14     1492.21     13.96 o 
   3  -2   1      779.66      931.99     12.98 o 
   4  -2   1     2005.22     2133.85     26.93 o 
   5  -2   1      173.40      198.98      4.12 o 
   6  -2   1        2.98        4.22      1.36 o 
   7  -2   1      205.28      194.91      6.84 o 
   8  -2   1      369.24      354.16      9.93 o 
   9  -2   1      627.87      618.57     23.16 o 
  10  -2   1       53.27       52.06      8.22 o 
 -10  -1   1       18.15       21.60      5.23 o 
  -9  -1   1        0.01        0.38      2.47 o 
  -8  -1   1      650.15      665.67     11.78 o 
  -7  -1   1        0.92        0.27      1.25 o 
  -6  -1   1      120.55      106.66      2.59 o 
  -5  -1   1     1357.58     1495.77     14.02 o 
  -4  -1   1      884.09      983.07     10.35 o 
  -3  -1   1      277.71      224.39      3.68 o 
  -2  -1   1     1273.61     1142.50     10.30 o 
  -1  -1   1     3338.56     3464.76     24.28 o 
   0  -1   1     5699.80     5654.87     55.64 o 
   1  -1   1     8432.78     8254.43     72.64 o 
   2  -1   1     2986.48     2983.04     31.23 o 
   3  -1   1       19.91       21.95      1.04 o 
   4  -1   1      368.10      410.38      5.23 o 
   5  -1   1       63.86       96.61      3.26 o 
   6  -1   1        2.74        2.49      1.54 o 
   7  -1   1      154.32      152.45      4.99 o 
   8  -1   1      840.07      792.01     15.85 o 
   9  -1   1       12.11       14.45      4.84 o 
  10  -1   1      133.90      134.22     10.53 o 
 -10   0   1       12.46       10.99      4.91 o 
  -9   0   1       99.74       95.80     12.81 o 
  -8   0   1        4.52        7.43      2.89 o 
  -7   0   1      302.46      295.90      6.42 o 
  -6   0   1      169.52      195.95      3.98 o 
  -5   0   1       56.47       48.80      2.04 o 
  -4   0   1       82.10      101.07      2.70 o 
  -3   0   1       15.86       39.70      1.31 o 
  -2   0   1       84.76       84.60      1.97 o 
  -1   0   1     2141.57     2174.62     38.79 o 
   0   0   1        0.16       -0.09      0.13 o 
   1   0   1      674.54      690.70      5.67 o 
   2   0   1        7.37        6.87      0.51 o 
   3   0   1      148.05      109.49      1.62 o 
   4   0   1      381.09      427.87      4.79 o 
   5   0   1      230.17      237.64      3.88 o 
   6   0   1      403.68      438.84      6.22 o 
   7   0   1      122.85      116.71      3.93 o 
   8   0   1       43.00       51.07      4.28 o 
   9   0   1       89.15       97.42      7.83 o 
  10   0   1       43.97       42.52      6.62 o 
 -10   1   1        0.91        5.05      4.81 o 
  -9   1   1       96.55      119.79      9.29 o 
  -8   1   1      648.34      663.85     14.19 o 
  -7   1   1       80.44       78.82      5.08 o 
  -6   1   1       13.67       17.22      3.02 o 
  -5   1   1       21.81       15.85      1.35 o 
  -4   1   1      164.53      194.56      5.70 o 
  -3   1   1      665.48      694.94      9.90 o 
  -2   1   1     3560.50     3555.19     37.12 o 
  -1   1   1     7322.27     7142.49     67.20 o 
   0   1   1     5262.85     5254.26     61.67 o 
   1   1   1     2160.00     2266.34     22.94 o 
   2   1   1     7294.19     7099.25     68.36 o 
   3   1   1      447.32      346.06      4.77 o 
   4   1   1      550.83      646.83      9.07 o 
   5   1   1      865.99      891.48     12.28 o 
   6   1   1      246.44      262.35      4.15 o 
   7   1   1        6.96        7.37      1.40 o 
   8   1   1      662.53      654.30     11.36 o 
   9   1   1       38.38       37.17      4.44 o 
  10   1   1       72.30       84.32      7.47 o 
 -10   2   1        2.05       -2.16      4.58 o 
  -9   2   1      510.12      482.66     20.31 o 
  -8   2   1       51.04       60.80      4.80 o 
  -7   2   1      218.93      190.63      9.06 o 
  -6   2   1       19.74       19.13      2.32 o 
  -5   2   1       14.80       15.77      1.88 o 
  -4   2   1     2016.90     2173.18     37.67 o 
  -3   2   1      573.79      671.04     10.91 o 
  -2   2   1     1440.27     1324.49     13.37 o 
  -1   2   1        0.37        0.88      0.84 o 
   0   2   1      186.80      192.03      2.78 o 
   1   2   1     3819.36     3869.59     33.99 o 
   2   2   1    18259.20    18388.31    196.35 o 
   3   2   1       27.40       46.09      2.16 o 
   4   2   1       19.31       15.50      1.66 o 
   5   2   1     1030.09     1026.76     16.37 o 
   6   2   1        8.61       22.75      3.35 o 
   7   2   1     1398.92     1372.79     19.55 o 
   8   2   1       50.20       45.92      3.56 o 
   9   2   1       40.95       33.03      3.62 o 
  10   2   1        0.22       -0.81      3.21 o 
 -10   3   1      606.26      622.18     25.96 o 
  -9   3   1        8.55        4.73      4.67 o 
  -8   3   1      418.33      385.87     14.10 o 
  -7   3   1        8.25        8.67      2.56 o 
  -6   3   1       80.97       86.84      5.92 o 
  -5   3   1       54.92       49.29      3.55 o 
  -4   3   1      158.73      180.85      4.54 o 
  -3   3   1        3.05       -1.87      1.05 o 
  -2   3   1        2.10       -0.47      0.90 o 
  -1   3   1      210.44      203.44      3.23 o 
   0   3   1     4805.35     4679.21     48.27 o 
   1   3   1     4366.54     4196.92     40.25 o 
   2   3   1     5112.19     5324.95     39.36 o 
   3   3   1      504.80      512.52      6.46 o 
   4   3   1     3042.35     3182.46     36.69 o 
   5   3   1     1539.08     1555.11     20.46 o 
   6   3   1      606.39      540.83     10.02 o 
   7   3   1      677.26      727.16     12.78 o 
   8   3   1       18.17        9.05      3.80 o 
   9   3   1       40.85       43.88      3.48 o 
  10   3   1      172.60      185.78      7.92 o 
  -9   4   1      831.97      864.18     31.77 o 
  -8   4   1        8.66        4.35      4.95 o 
  -7   4   1        1.92        1.03      2.42 o 
  -6   4   1       14.37       13.35      3.05 o 
  -5   4   1      131.43      128.39      5.29 o 
  -4   4   1       13.51       14.36      2.13 o 
  -3   4   1      242.26      227.33      4.48 o 
  -2   4   1      860.53      918.38      9.94 o 
  -1   4   1       18.48       50.17      1.94 o 
   0   4   1      294.24      384.74      5.46 o 
   1   4   1     1775.55     1641.61     18.74 o 
   2   4   1      843.45      913.69     13.63 o 
   3   4   1      405.33      440.19      4.75 o 
   4   4   1     4402.56     4755.39     47.34 o 
   5   4   1     1681.35     1662.08     21.93 o 
   6   4   1       61.97       64.92      3.95 o 
   7   4   1      267.50      271.59      7.29 o 
   8   4   1       25.76       29.55      3.65 o 
   9   4   1      177.09      211.33     17.02 o 
  10   4   1       31.41       16.96      8.95 o 
  -9   5   1       93.49      110.59     12.75 o 
  -8   5   1       16.63       18.00      6.64 o 
  -7   5   1       45.63       39.29      4.57 o 
  -6   5   1      268.35      267.77     14.41 o 
  -5   5   1       31.67       27.72      2.98 o 
  -4   5   1       83.19       80.07      3.79 o 
  -3   5   1      533.62      620.86      8.69 o 
  -2   5   1      216.09      207.39      3.99 o 
  -1   5   1      987.40     1081.10     13.89 o 
   0   5   1      262.65      225.00      3.57 o 
   1   5   1      308.38      312.76      5.86 o 
   2   5   1     1525.57     1581.13     21.24 o 
   3   5   1     1082.71     1131.95     11.77 o 
   4   5   1       79.31       81.08      2.82 o 
   5   5   1       56.58       60.65      1.83 o 
   6   5   1      291.58      270.90      8.01 o 
   7   5   1      441.80      484.49     11.66 o 
   8   5   1       42.15       60.01      5.06 o 
   9   5   1       27.85       31.21      8.98 o 
  -9   6   1       55.01       48.81      9.83 o 
  -8   6   1        5.37       -0.09      5.09 o 
  -7   6   1      676.05      727.78     20.88 o 
  -6   6   1       43.97       47.72      5.74 o 
  -5   6   1      466.98      471.27     11.94 o 
  -4   6   1       95.83      109.31      3.98 o 
  -3   6   1      208.12      203.04      4.70 o 
  -2   6   1       83.27       68.36      2.98 o 
  -1   6   1     1724.30     1674.39     22.22 o 
   0   6   1        7.38       10.54      1.36 o 
   1   6   1       34.75       30.05      1.83 o 
   2   6   1     2401.14     2462.90     25.96 o 
   3   6   1     5224.47     5397.13     48.52 o 
   4   6   1      467.81      480.14      6.58 o 
   5   6   1     1458.69     1473.54     15.76 o 
   6   6   1      226.80      240.91      5.61 o 
   7   6   1      275.11      285.23      6.89 o 
   8   6   1      241.45      243.15      9.80 o 
  -9   7   1       27.22       45.02      9.73 o 
  -8   7   1       17.03       20.66      7.21 o 
  -7   7   1      225.74      234.92     16.07 o 
  -6   7   1      111.54       98.14      8.48 o 
  -5   7   1      203.51      182.53      7.64 o 
  -4   7   1       31.50       36.70      2.99 o 
  -3   7   1       21.87       12.39      3.10 o 
  -2   7   1     1385.89     1356.60     16.16 o 
  -1   7   1      584.89      638.21      8.59 o 
   0   7   1       30.52       34.54      2.00 o 
   1   7   1      879.58      833.47     10.10 o 
   2   7   1       81.82       70.03      2.94 o 
   3   7   1       53.53       51.01      2.93 o 
   4   7   1       98.29       99.44      3.99 o 
   5   7   1     1889.43     1932.47     24.11 o 
   6   7   1       59.41       46.64      2.50 o 
   7   7   1        3.66        6.27      3.41 o 
   8   7   1      185.41      188.25      7.31 o 
  -8   8   1      123.04      121.53     14.55 o 
  -7   8   1       83.30       93.49     12.50 o 
  -6   8   1        2.85        8.23      3.52 o 
  -5   8   1      145.55      150.53      8.05 o 
  -4   8   1       28.31       31.59      2.95 o 
  -3   8   1     2154.08     2098.93     26.08 o 
  -2   8   1        0.03       -1.09      1.67 o 
  -1   8   1      423.19      417.94      7.48 o 
   0   8   1       41.01       26.01      2.82 o 
   1   8   1      738.52      713.60     14.23 o 
   2   8   1       22.96       28.61      3.09 o 
   3   8   1      564.68      565.27     13.94 o 
   4   8   1      177.98      177.16      6.04 o 
   5   8   1      147.21      156.11      5.04 o 
   6   8   1      156.18      158.79      4.99 o 
   7   8   1      398.69      424.17      9.55 o 
   8   8   1        1.08        5.39      2.86 o 
   9   8   1       23.52       23.44      4.43 o 
  -8   9   1       18.57        2.11      6.65 o 
  -7   9   1        5.86        5.17      6.23 o 
  -6   9   1       19.03       17.04      4.16 o 
  -5   9   1      225.56      228.25      7.10 o 
  -4   9   1      423.79      426.50      8.92 o 
  -3   9   1       20.15       15.60      2.87 o 
  -2   9   1      976.80     1008.23     16.69 o 
  -1   9   1       24.56       25.25      2.97 o 
   0   9   1      587.20      540.90      9.42 o 
   1   9   1       21.99       22.77      2.77 o 
   2   9   1      639.10      641.59     13.94 o 
   3   9   1       11.72       16.04      2.65 o 
   4   9   1     2061.63     1994.52     32.09 o 
   5   9   1        0.02        1.54      1.89 o 
   6   9   1       25.32       14.50      3.87 o 
   7   9   1      540.21      505.75     15.36 o 
   8   9   1      210.38      220.64     22.16 o 
  -7  10   1       56.99       64.34     12.36 o 
  -6  10   1      347.87      407.77     22.14 o 
  -5  10   1       30.72       35.17      4.49 o 
  -4  10   1       44.71       36.38      7.80 o 
  -3  10   1      331.74      344.34     10.15 o 
  -2  10   1       27.84       28.19      3.41 o 
  -1  10   1      780.71      751.57     12.47 o 
   0  10   1      101.93      115.36      4.34 o 
   1  10   1     1611.05     1588.63     24.01 o 
   2  10   1       14.14       21.90      3.12 o 
   3  10   1      243.35      225.63      6.64 o 
   4  10   1       47.62       46.40      3.88 o 
   5  10   1       68.99       67.70      6.82 o 
   6  10   1      167.27      150.97     17.89 o 
   7  10   1       30.36       36.64      5.58 o 
   8  10   1        8.28        6.22      3.06 o 
  -6  11   1        5.57       -1.14      6.61 o 
  -5  11   1        6.60       15.03      4.11 o 
  -4  11   1      393.71      414.75     13.70 o 
  -3  11   1      152.44      165.69      7.27 o 
  -2  11   1        0.12       -0.28      2.07 o 
  -1  11   1        4.49        2.47      2.07 o 
   0  11   1     1403.41     1371.64     17.93 o 
   1  11   1        7.12        6.45      2.41 o 
   2  11   1      116.67      125.08      7.87 o 
   3  11   1        5.46        7.24      2.68 o 
   4  11   1       11.04       13.59      5.66 o 
   5  11   1       73.87       65.44      8.89 o 
   6  11   1     1367.98     1337.39     25.39 o 
   7  11   1       16.07       14.44      3.59 o 
  -5  12   1       48.84       48.65      5.88 o 
  -4  12   1      317.30      331.83     12.55 o 
  -3  12   1      224.81      245.76      8.69 o 
  -2  12   1        9.56       11.25      3.09 o 
  -1  12   1      286.83      299.43      8.47 o 
   0  12   1        4.43        4.69      2.64 o 
   1  12   1       43.58       40.10      4.24 o 
   2  12   1        3.02        8.86      3.30 o 
   3  12   1       41.91       39.45      9.98 o 
   4  12   1       19.44       17.55      4.39 o 
   5  12   1        7.73        7.37      4.98 o 
   6  12   1       19.91       17.39      4.06 o 
  -4  13   1      148.18      161.45      8.33 o 
  -3  13   1        6.61        3.42      3.20 o 
  -2  13   1      113.45      109.74      6.39 o 
  -1  13   1       26.98       27.52      5.58 o 
   0  13   1      334.63      335.31     11.81 o 
   1  13   1       61.25       61.02     19.86 o 
   2  13   1        7.46       11.88      6.24 o 
   3  13   1       32.67       31.53      6.20 o 
   4  13   1       26.94       33.26      7.46 o 
   5  13   1       16.64       15.36      8.85 o 
  -2  14   1      164.35      168.97      9.83 o 
  -1  14   1      503.83      515.04     18.83 o 
   0  14   1        0.06        0.35      5.52 o 
   1  14   1       79.46       84.89      9.70 o 
   2  14   1       39.14       39.84      7.06 o 
   3  14   1       27.57       26.16      6.13 o 
   4  14   1        0.84        9.97      8.15 o 
  -3 -14   2        2.30        6.81      3.09 o 
  -2 -14   2      108.33       97.65     10.38 o 
  -1 -14   2       11.22       13.68      5.57 o 
   0 -14   2       29.93       36.28     12.94 o 
   1 -14   2      328.16      325.19     12.59 o 
   2 -14   2       16.98       21.89      3.80 o 
  -5 -13   2        4.26       -0.78      3.00 o 
  -4 -13   2       27.43       22.41      4.94 o 
  -3 -13   2        1.71       10.21      3.25 o 
  -2 -13   2      169.63      175.61      9.33 o 
  -1 -13   2      482.23      473.04     12.90 o 
   0 -13   2      711.32      683.67     15.62 o 
   1 -13   2        4.57        5.07      4.61 o 
   2 -13   2       68.84       73.59      5.60 o 
   3 -13   2      193.91      195.26      8.04 o 
   4 -13   2        0.12       -4.21      3.34 o 
  -6 -12   2      253.21      264.69     26.82 o 
  -5 -12   2      199.81      170.98     17.76 o 
  -4 -12   2      202.29      196.16     11.17 o 
  -3 -12   2        0.64        3.92      2.79 o 
  -2 -12   2      254.84      237.61      8.52 o 
  -1 -12   2        0.08        3.10      2.50 o 
   0 -12   2       24.96       26.09      3.59 o 
   1 -12   2       40.23       34.81      3.86 o 
   2 -12   2       36.51       34.33      4.05 o 
   3 -12   2        0.44        9.69      3.10 o 
   4 -12   2       54.56       51.61      5.84 o 
   5 -12   2        0.00       -5.95      2.98 o 
  -7 -11   2      233.27      271.28     12.67 o 
  -6 -11   2       13.37       20.96      5.10 o 
  -5 -11   2        0.24        7.23      3.35 o 
  -4 -11   2       48.98       47.59      5.21 o 
  -3 -11   2       28.11       31.99      3.75 o 
  -2 -11   2       78.93       72.18      5.31 o 
  -1 -11   2      571.55      566.60     11.27 o 
   0 -11   2        9.07       12.23      2.62 o 
   1 -11   2      327.01      315.25      8.15 o 
   2 -11   2      903.26      839.61     41.26 o 
   3 -11   2       17.42       20.34      4.17 o 
   4 -11   2        1.82       -0.50      2.49 o 
   5 -11   2       11.62       13.77      4.12 o 
   6 -11   2        2.81        0.60      7.05 o 
  -7 -10   2      161.58      158.69      9.43 o 
  -6 -10   2       53.62       69.41      7.17 o 
  -5 -10   2        0.05        3.57      3.62 o 
  -4 -10   2      496.62      493.44     11.52 o 
  -3 -10   2       16.32       13.64      2.82 o 
  -2 -10   2       27.28       28.21      3.41 o 
  -1 -10   2      320.29      327.55      8.88 o 
   0 -10   2       10.79        9.66      1.94 o 
   1 -10   2      199.94      212.20      5.91 o 
   2 -10   2      526.48      525.03     11.60 o 
   3 -10   2       85.91       85.56      5.38 o 
   4 -10   2        0.57        0.63      2.83 o 
   5 -10   2       31.55       35.10      4.84 o 
   6 -10   2        0.22       -5.14      5.94 o 
   7 -10   2       30.20       35.29      9.84 o 
  -8  -9   2        2.22        7.31      5.52 o 
  -7  -9   2      139.20      154.07     15.96 o 
  -6  -9   2      132.17      125.39      7.11 o 
  -5  -9   2      259.58      268.51      7.81 o 
  -4  -9   2      537.34      551.79     11.74 o 
  -3  -9   2      806.86      778.60     15.64 o 
  -2  -9   2        5.05        4.74      2.95 o 
  -1  -9   2      326.88      332.55      7.75 o 
   0  -9   2      101.80      103.49      4.14 o 
   1  -9   2     1412.61     1325.88     15.74 o 
   2  -9   2      479.50      508.47      9.19 o 
   3  -9   2       98.30       93.17      6.73 o 
   4  -9   2       34.09       33.74      3.29 o 
   5  -9   2      406.09      404.00      8.63 o 
   6  -9   2       53.19       42.06      5.44 o 
   7  -9   2      596.57      657.83     30.56 o 
   8  -9   2       31.53       25.55      8.54 o 
  -8  -8   2       34.46       36.96      4.35 o 
  -7  -8   2       70.10       59.84      5.06 o 
  -6  -8   2      174.12      164.53      5.70 o 
  -5  -8   2      249.72      262.23      7.89 o 
  -4  -8   2      254.17      264.49     10.10 o 
  -3  -8   2       54.63       53.79      3.63 o 
  -2  -8   2      155.14      146.73      5.68 o 
  -1  -8   2        3.84        3.10      1.95 o 
   0  -8   2      234.12      226.96      5.40 o 
   1  -8   2      994.81     1010.68     12.85 o 
   2  -8   2      495.23      450.65      7.20 o 
   3  -8   2     1422.64     1397.78     19.14 o 
   4  -8   2      940.68      894.27     13.89 o 
   5  -8   2      278.63      276.07      6.46 o 
   6  -8   2      333.15      299.00     10.50 o 
   7  -8   2        0.21       12.38      6.71 o 
   8  -8   2      134.78      156.22     16.60 o 
  -9  -7   2      416.67      452.96     13.70 o 
  -8  -7   2       86.73       84.01     10.41 o 
  -7  -7   2       20.04       17.52      3.12 o 
  -6  -7   2      200.57      194.74      5.56 o 
  -5  -7   2       19.41       18.28      2.33 o 
  -4  -7   2        7.05        6.27      1.80 o 
  -3  -7   2       10.45       10.31      1.94 o 
  -2  -7   2      826.49      823.26     14.34 o 
  -1  -7   2     2229.71     2246.16     31.58 o 
   0  -7   2      221.64      277.96      4.87 o 
   1  -7   2      995.52      948.15     10.76 o 
   2  -7   2        0.83        1.67      1.86 o 
   3  -7   2     1158.38     1083.59     14.19 o 
   4  -7   2      458.08      468.84      9.11 o 
   5  -7   2      196.47      224.18      8.29 o 
   6  -7   2      290.66      302.21     10.77 o 
   7  -7   2        0.56       -1.05      4.39 o 
   8  -7   2        0.45       -2.50      4.77 o 
   9  -7   2      421.27      459.22     24.47 o 
  -9  -6   2        1.68        0.63      4.21 o 
  -8  -6   2       36.77       43.06     12.84 o 
  -7  -6   2        4.49        6.20      2.10 o 
  -6  -6   2       14.06       15.43      1.64 o 
  -5  -6   2      407.02      434.10      7.15 o 
  -4  -6   2       11.43        9.47      1.80 o 
  -3  -6   2        2.39        1.35      0.99 o 
  -2  -6   2       17.73       13.91      1.53 o 
  -1  -6   2       74.72       74.98      2.53 o 
   0  -6   2       14.21        8.32      2.66 o 
   1  -6   2       19.42       14.25      1.34 o 
   2  -6   2      635.33      668.92      7.71 o 
   3  -6   2       64.41       79.81      2.83 o 
   4  -6   2     2639.63     2508.51     29.23 o 
   5  -6   2     1410.64     1374.39     21.13 o 
   6  -6   2      180.49      181.51      6.66 o 
   7  -6   2        5.18        4.13      2.74 o 
   8  -6   2        0.53        8.30      5.65 o 
   9  -6   2       19.62       24.27      7.28 o 
  -9  -5   2       25.79       29.86      3.89 o 
  -8  -5   2       94.15       96.99      7.06 o 
  -7  -5   2      786.95      789.75     21.36 o 
  -6  -5   2      180.55      179.68      3.81 o 
  -5  -5   2      130.36      141.16      5.69 o 
  -4  -5   2     1675.77     1719.53     17.95 o 
  -3  -5   2     1238.01     1392.76     12.62 o 
  -2  -5   2      133.36      135.67      3.13 o 
  -1  -5   2       79.37       61.89      2.08 o 
   0  -5   2      558.77      616.40      7.63 o 
   1  -5   2     3899.22     4196.35     33.91 o 
   2  -5   2     2475.93     2756.33     21.88 o 
   3  -5   2     2761.67     2780.33     38.75 o 
   4  -5   2        0.98        0.85      1.30 o 
   5  -5   2      390.98      363.19      7.77 o 
   6  -5   2        0.88       -0.91      1.86 o 
   7  -5   2        1.85        2.75      2.53 o 
   8  -5   2      220.45      228.41     15.01 o 
   9  -5   2       74.71       76.07     10.51 o 
 -10  -4   2       42.15       49.97      8.85 o 
  -9  -4   2       13.63       17.01      3.39 o 
  -8  -4   2      154.75      143.54      5.85 o 
  -7  -4   2       45.86       45.57      2.95 o 
  -6  -4   2      404.52      421.17      5.10 o 
  -5  -4   2       16.39        9.94      1.07 o 
  -4  -4   2       64.96       76.57      3.43 o 
  -3  -4   2      294.65      357.30      4.52 o 
  -2  -4   2       74.83       56.63      1.76 o 
  -1  -4   2       34.44       32.34      1.56 o 
   0  -4   2     1835.59     1761.81     17.59 o 
   1  -4   2      112.98      125.20      2.45 o 
   2  -4   2     1287.47     1215.73     10.57 o 
   3  -4   2       12.00       35.49      2.03 o 
   4  -4   2      291.37      240.71      5.47 o 
   5  -4   2      221.41      218.01      6.41 o 
   6  -4   2      302.61      269.83      7.55 o 
   7  -4   2      209.69      173.06     13.34 o 
   8  -4   2      783.31      807.21     28.89 o 
   9  -4   2       20.20       10.32      5.80 o 
  10  -4   2      287.94      272.64     16.97 o 
 -10  -3   2       22.21       18.92      4.20 o 
  -9  -3   2      112.00      115.02      9.77 o 
  -8  -3   2       32.83       34.37      3.45 o 
  -7  -3   2      171.88      186.62      5.12 o 
  -6  -3   2      428.01      471.71      5.45 o 
  -5  -3   2      865.09      824.39      8.07 o 
  -4  -3   2        5.61        2.70      0.67 o 
  -3  -3   2      984.62      938.56      8.17 o 
  -2  -3   2     2534.44     2692.00     20.65 o 
  -1  -3   2     7551.67     7820.03     60.56 o 
   0  -3   2     1250.45     1224.26     10.83 o 
   1  -3   2     1872.60     1874.71     15.54 o 
   2  -3   2      724.88      852.71      8.50 o 
   3  -3   2        0.17        0.77      0.78 o 
   4  -3   2     1472.52     1686.62     19.99 o 
   5  -3   2        8.48        9.41      1.31 o 
   6  -3   2       12.76       15.38      2.86 o 
   7  -3   2      506.60      477.18     11.93 o 
   8  -3   2        1.15        2.71      2.35 o 
   9  -3   2      111.38       95.78     10.35 o 
  10  -3   2       76.39       49.87      8.58 o 
 -10  -2   2        0.18       -0.41      3.20 o 
  -9  -2   2      251.25      262.53      9.96 o 
  -8  -2   2      312.59      326.44      8.10 o 
  -7  -2   2      175.81      169.21      3.77 o 
  -6  -2   2        5.04        2.91      0.95 o 
  -5  -2   2      407.69      442.79      5.60 o 
  -4  -2   2      607.77      593.17      5.92 o 
  -3  -2   2      164.87      165.74      2.53 o 
  -2  -2   2        1.09        7.63      0.63 o 
  -1  -2   2      213.85      215.94      2.62 o 
   0  -2   2     2753.94     2773.26     20.75 o 
   1  -2   2     1424.58     1508.82     11.87 o 
   2  -2   2    12651.00    12676.53    109.57 o 
   3  -2   2     1402.58     1492.40     17.59 o 
   4  -2   2      343.63      366.43      5.50 o 
   5  -2   2       48.77       76.55      2.73 o 
   6  -2   2       43.18       42.40      3.19 o 
   7  -2   2       44.49       54.42      3.76 o 
   8  -2   2       14.77       29.81      3.56 o 
   9  -2   2        0.98       -2.34      3.50 o 
  10  -2   2      273.06      285.72     15.44 o 
 -10  -1   2       39.54       28.96      5.19 o 
  -9  -1   2      846.75      833.15     24.02 o 
  -8  -1   2       46.56       46.67      3.31 o 
  -7  -1   2       67.89       67.56      3.23 o 
  -6  -1   2       85.91       90.86      2.57 o 
  -5  -1   2      118.87      107.93      2.64 o 
  -4  -1   2      752.80      861.08      8.60 o 
  -3  -1   2      122.41      143.30      2.26 o 
  -2  -1   2      324.72      340.31      4.94 o 
  -1  -1   2     3979.63     3998.47     34.62 o 
   0  -1   2     1482.57     1439.46     10.41 o 
   1  -1   2    16177.08    16239.38    172.67 o 
   2  -1   2     1609.24     1600.80     16.11 o 
   3  -1   2      461.97      434.21      5.61 o 
   4  -1   2       46.21       34.24      1.41 o 
   5  -1   2       37.47       41.06      1.69 o 
   6  -1   2       31.07       40.17      2.83 o 
   7  -1   2      408.41      380.82     13.18 o 
   8  -1   2        0.09       -0.77      2.14 o 
   9  -1   2       41.58       50.83      7.05 o 
  10  -1   2        1.49       -1.20      3.82 o 
 -10   0   2        8.76        1.90      4.50 o 
  -9   0   2        0.43        0.77      3.90 o 
  -8   0   2       12.90       10.29      2.34 o 
  -7   0   2      164.28      166.99      4.86 o 
  -6   0   2      676.40      638.33      8.39 o 
  -5   0   2      762.38      889.73      9.38 o 
  -4   0   2      784.53      768.14     10.57 o 
  -3   0   2      132.75      138.41      2.67 o 
  -2   0   2       78.62       77.23      1.71 o 
  -1   0   2     1128.12     1059.20     11.61 o 
   0   0   2      141.96      105.44      1.50 o 
   1   0   2      406.03      367.84      4.20 o 
   2   0   2      211.73      215.94      2.62 o 
   3   0   2      948.35      978.22      8.08 o 
   4   0   2      679.87      704.37      7.15 o 
   5   0   2     1066.14     1194.27     13.26 o 
   6   0   2      233.48      211.24      4.23 o 
   7   0   2        7.24       12.70      2.62 o 
   8   0   2        7.00        8.05      2.22 o 
   9   0   2       10.30       12.41      4.24 o 
  10   0   2       13.61       19.95      5.19 o 
 -10   1   2       12.54        1.33      4.32 o 
  -9   1   2       29.30       37.06      6.47 o 
  -8   1   2      302.99      304.30     10.48 o 
  -7   1   2      715.77      676.19     13.09 o 
  -6   1   2        1.10        2.37      1.88 o 
  -5   1   2        8.06        8.31      1.43 o 
  -4   1   2     1361.21     1446.58     26.95 o 
  -3   1   2       93.08      123.98      3.15 o 
  -2   1   2     2681.02     2718.40     28.82 o 
  -1   1   2     8924.20     9099.50     93.46 o 
   0   1   2      758.79      731.88      6.90 o 
   1   1   2     2023.15     2094.73     18.52 o 
   2   1   2     1331.23     1302.94     10.78 o 
   3   1   2      120.83      137.70      2.28 o 
   4   1   2     1125.00     1185.64     12.27 o 
   5   1   2      166.92      149.70      3.12 o 
   6   1   2      251.99      278.56      4.35 o 
   7   1   2       72.18       62.82      2.68 o 
   8   1   2        4.27        3.54      1.65 o 
   9   1   2      197.12      188.36      8.16 o 
  10   1   2        0.05        3.38      3.48 o 
 -10   2   2      532.97      543.41     23.15 o 
  -9   2   2        3.26        1.07      4.33 o 
  -8   2   2      208.67      207.43      7.72 o 
  -7   2   2       18.38       19.99      3.10 o 
  -6   2   2      178.19      177.50      5.90 o 
  -5   2   2       66.22       63.51      3.23 o 
  -4   2   2      406.81      417.97      7.50 o 
  -3   2   2      665.67      821.77     11.75 o 
  -2   2   2     7989.58     8055.14     69.17 o 
  -1   2   2      381.41      446.98      4.74 o 
   0   2   2    13812.85    13564.17    120.96 o 
   1   2   2     1625.71     1598.55     15.60 o 
   2   2   2     5559.71     5947.17     43.15 o 
   3   2   2       23.73       24.62      1.26 o 
   4   2   2       68.16       55.47      2.61 o 
   5   2   2      496.05      541.19     10.43 o 
   6   2   2      178.17      178.77      6.10 o 
   7   2   2      181.04      177.68      4.89 o 
   8   2   2       55.84       53.56      3.97 o 
   9   2   2        7.93        7.68      2.69 o 
  10   2   2       22.91       24.14      4.33 o 
 -10   3   2        3.12        0.68      4.71 o 
  -9   3   2        3.26        0.23      4.34 o 
  -8   3   2        2.76        4.07      4.86 o 
  -7   3   2      320.86      329.00      9.81 o 
  -6   3   2      238.44      235.81      7.88 o 
  -5   3   2       13.22       20.03      4.22 o 
  -4   3   2      907.75     1092.09     18.05 o 
  -3   3   2       18.24       14.42      1.93 o 
  -2   3   2     1800.95     2080.98     19.26 o 
  -1   3   2     6146.61     6278.99     65.61 o 
   0   3   2     2431.91     2377.18     21.58 o 
   1   3   2    10917.63    11267.36    100.14 o 
   2   3   2     2770.35     2929.73     24.61 o 
   3   3   2     1034.74      969.10     12.37 o 
   4   3   2        0.28        2.63      1.30 o 
   5   3   2      702.82      695.20     12.58 o 
   6   3   2      785.56      819.77     14.90 o 
   7   3   2      197.76      220.61      6.46 o 
   8   3   2       67.15       63.21      5.28 o 
   9   3   2       91.79      100.09      6.22 o 
  10   3   2       36.80       37.09      4.51 o 
  -9   4   2        0.17       -7.31      4.38 o 
  -8   4   2     1264.96     1198.90     38.66 o 
  -7   4   2      251.99      249.49      8.86 o 
  -6   4   2     1000.56      908.26     21.72 o 
  -5   4   2      100.56      112.17      6.60 o 
  -4   4   2      105.76       92.08      3.58 o 
  -3   4   2      534.71      508.22      7.53 o 
  -2   4   2      287.41      208.83      3.69 o 
  -1   4   2       26.13       24.66      1.47 o 
   0   4   2      923.79      855.74     11.01 o 
   1   4   2        3.47        6.42      1.07 o 
   2   4   2     3216.97     3192.10     27.26 o 
   3   4   2     2271.23     2409.99     22.10 o 
   4   4   2      460.46      499.34      8.75 o 
   5   4   2      177.31      169.71      6.01 o 
   6   4   2       83.63       91.90      4.47 o 
   7   4   2      850.41      867.73     14.68 o 
   8   4   2      511.15      501.82     12.13 o 
   9   4   2       68.21       68.39      8.02 o 
  -9   5   2       85.54       98.01     12.26 o 
  -8   5   2      177.87      148.26     12.52 o 
  -7   5   2       24.00       21.69      3.82 o 
  -6   5   2       65.24       59.45      7.84 o 
  -5   5   2        8.33        8.05      3.42 o 
  -4   5   2        0.49       -0.16      1.28 o 
  -3   5   2     1539.43     1452.53     16.19 o 
  -2   5   2     2550.87     2902.11     29.29 o 
  -1   5   2     3086.39     3248.81     34.26 o 
   0   5   2      218.15      236.55      4.62 o 
   1   5   2       41.64       24.09      1.40 o 
   2   5   2      303.68      316.63      5.15 o 
   3   5   2     6937.95     7639.80     66.88 o 
   4   5   2     1747.80     1835.24     19.34 o 
   5   5   2       97.58      105.92      2.95 o 
   6   5   2       71.21       68.72      5.99 o 
   7   5   2      384.51      389.04     11.74 o 
   8   5   2      167.29      171.19      8.08 o 
  -9   6   2        0.19        2.37      5.80 o 
  -8   6   2       40.20       28.32      7.96 o 
  -7   6   2       64.45       69.69      7.10 o 
  -6   6   2      278.79      247.45     11.08 o 
  -5   6   2      949.09      954.01     18.78 o 
  -4   6   2     2147.31     2012.55     23.98 o 
  -3   6   2       31.82       39.98      2.91 o 
  -2   6   2     1966.69     2053.95     22.05 o 
  -1   6   2      403.74      426.29      6.28 o 
   0   6   2      241.63      285.84      6.52 o 
   1   6   2       20.88       16.09      1.54 o 
   2   6   2      228.96      275.41      4.92 o 
   3   6   2      403.80      453.15      6.61 o 
   4   6   2      166.02      185.29      4.14 o 
   5   6   2     1055.22     1083.91     11.83 o 
   6   6   2      180.66      174.37      3.62 o 
   7   6   2        8.69       10.58      3.30 o 
   8   6   2       33.67       28.32      5.47 o 
   9   6   2      326.04      344.34     15.39 o 
  -8   7   2       35.24       49.02      9.89 o 
  -7   7   2       58.65       68.81     10.48 o 
  -6   7   2      149.47      137.71      9.41 o 
  -5   7   2      159.00      171.82      7.44 o 
  -4   7   2     1039.04     1022.53     14.52 o 
  -3   7   2     2357.99     2284.45     31.03 o 
  -2   7   2        4.63        4.93      2.03 o 
  -1   7   2      411.26      391.90      6.34 o 
   0   7   2      656.79      771.18      8.90 o 
   1   7   2     2027.46     1994.57     21.74 o 
   2   7   2      425.59      438.35      6.40 o 
   3   7   2      192.40      191.36      5.77 o 
   4   7   2       54.96       55.52      5.39 o 
   5   7   2      547.65      576.42      8.75 o 
   6   7   2       40.37       46.18      3.79 o 
   7   7   2      181.74      168.72      7.04 o 
   8   7   2       42.10       42.79      3.71 o 
   9   7   2       73.45       95.65     10.05 o 
  -8   8   2       18.28        6.22      6.58 o 
  -7   8   2        9.17        5.50      5.92 o 
  -6   8   2      165.08      152.15      7.94 o 
  -5   8   2      369.10      389.02     12.54 o 
  -4   8   2      471.37      480.12      9.26 o 
  -3   8   2      347.69      323.40      7.34 o 
  -2   8   2       47.48       50.59      3.16 o 
  -1   8   2      709.82      733.69     11.55 o 
   0   8   2     1012.44      962.24     12.43 o 
   1   8   2       69.77       70.80      4.12 o 
   2   8   2       82.56       73.08      4.78 o 
   3   8   2       10.04       11.73      2.15 o 
   4   8   2     2241.78     2318.33     38.89 o 
   5   8   2     1319.12     1349.70     18.62 o 
   6   8   2       78.08       77.17      5.46 o 
   7   8   2      104.00       96.40      4.77 o 
   8   8   2       73.89       81.05      5.39 o 
   9   8   2       12.13       11.56      5.31 o 
  -7   9   2      538.83      595.21     29.05 o 
  -6   9   2        2.15        7.57      3.49 o 
  -5   9   2      746.87      727.59     13.44 o 
  -4   9   2       14.49        9.84      2.68 o 
  -3   9   2      203.56      182.85      6.28 o 
  -2   9   2     1354.45     1359.88     23.70 o 
  -1   9   2     1443.64     1377.07     18.63 o 
   0   9   2      295.73      284.23      6.50 o 
   1   9   2       93.48       98.29      6.00 o 
   2   9   2      206.12      204.02      7.66 o 
   3   9   2      398.08      387.47      9.85 o 
   4   9   2      201.59      191.04      7.18 o 
   5   9   2      434.12      416.77     10.78 o 
   6   9   2      112.82      107.11      4.40 o 
   7   9   2       11.99       10.31      2.67 o 
   8   9   2       41.96       46.92      4.67 o 
  -7  10   2       38.16       43.05     10.94 o 
  -6  10   2       35.44       25.90      8.82 o 
  -5  10   2       43.70       38.86      4.64 o 
  -4  10   2      141.93      138.88      7.76 o 
  -3  10   2       94.09       91.18      5.92 o 
  -2  10   2       98.58      104.54      5.97 o 
  -1  10   2       23.75       19.69      2.71 o 
   0  10   2      278.64      295.38      6.71 o 
   1  10   2      226.30      236.81      8.15 o 
   2  10   2       62.69       52.87      6.48 o 
   3  10   2       97.15       97.19      9.32 o 
   4  10   2      166.14      163.04     10.10 o 
   5  10   2        1.71        1.77      2.53 o 
   6  10   2      667.09      623.03     14.45 o 
   7  10   2      419.50      413.94     11.21 o 
   8  10   2       51.65       72.39      6.94 o 
  -6  11   2        8.77       25.94      8.92 o 
  -5  11   2        1.08       -0.43      3.23 o 
  -4  11   2       37.21       36.04      5.32 o 
  -3  11   2      109.62      102.27      6.47 o 
  -2  11   2      155.73      155.77      8.95 o 
  -1  11   2      404.53      397.50      8.71 o 
   0  11   2       62.83       63.19      3.57 o 
   1  11   2      233.09      217.51      8.58 o 
   2  11   2      134.96      140.04      9.09 o 
   3  11   2       96.43       95.45      6.74 o 
   4  11   2      184.82      178.66     12.01 o 
   5  11   2      386.64      342.22     13.72 o 
   6  11   2      127.59      121.59      9.08 o 
   7  11   2      220.81      219.07     11.09 o 
  -5  12   2       19.80       16.64      4.55 o 
  -4  12   2       39.74       34.46      5.54 o 
  -3  12   2        2.27        2.70      3.29 o 
  -2  12   2      306.34      301.21     12.04 o 
  -1  12   2      192.64      196.69      6.93 o 
   0  12   2       32.97       43.91      5.12 o 
   1  12   2       74.54       77.70      6.39 o 
   2  12   2      760.28      762.99     18.79 o 
   3  12   2        0.43        1.97      3.49 o 
   4  12   2      256.26      251.91     15.64 o 
   5  12   2        8.77        8.47      3.72 o 
   6  12   2       64.85       70.54     11.81 o 
  -4  13   2       12.98       18.25      5.23 o 
  -3  13   2       11.48        9.63      6.39 o 
  -2  13   2      111.35      108.93      6.79 o 
  -1  13   2        0.01        5.19      2.78 o 
   0  13   2        7.98        5.30      3.20 o 
   1  13   2      153.04      151.83     17.41 o 
   2  13   2      147.77      151.03     10.81 o 
   3  13   2       52.83       45.15      9.65 o 
   4  13   2        9.28       10.95      7.84 o 
   5  13   2       34.05       21.86      5.27 o 
  -2  14   2       88.22       87.45     10.12 o 
  -1  14   2       91.26       83.42     18.67 o 
   0  14   2      119.66      127.40     10.59 o 
   1  14   2      262.52      257.24     14.06 o 
   2  14   2      322.89      310.20     15.43 o 
   3  14   2       25.04       19.08      5.01 o 
   4  14   2       90.23       99.95     24.69 o 
  -2 -14   3      162.99      152.33     10.14 o 
  -1 -14   3        1.48        8.26      5.22 o 
   0 -14   3      105.38       96.00      8.77 o 
   1 -14   3       19.22       19.00      4.89 o 
   2 -14   3        0.08        5.23      3.08 o 
  -4 -13   3      255.20      250.87     13.52 o 
  -3 -13   3        0.81        8.64      3.84 o 
  -2 -13   3       13.93       10.66      4.33 o 
  -1 -13   3       91.29       96.79      7.85 o 
   0 -13   3      150.01      132.76      8.92 o 
   1 -13   3      654.34      659.19     44.61 o 
   2 -13   3       72.27       73.44      5.60 o 
   3 -13   3       13.64       12.43      3.49 o 
   4 -13   3       27.06       38.15      7.61 o 
  -6 -12   3       14.98       14.16      5.39 o 
  -5 -12   3       62.46       59.65      7.42 o 
  -4 -12   3       27.73       40.25     10.94 o 
  -3 -12   3        3.46        4.11      3.64 o 
  -2 -12   3       55.63       51.27      5.76 o 
  -1 -12   3      108.44       95.44      7.73 o 
   0 -12   3      893.37      897.64     15.26 o 
   1 -12   3      232.90      240.26     10.90 o 
   2 -12   3        0.67        3.45      2.93 o 
   3 -12   3      186.86      177.56      7.52 o 
   4 -12   3       23.56       12.74      3.39 o 
   5 -12   3      299.85      324.51     10.91 o 
  -6 -11   3       25.66       43.70      8.16 o 
  -5 -11   3       21.66       18.78      5.61 o 
  -4 -11   3       55.58       49.63      5.53 o 
  -3 -11   3        3.65       -2.10      4.06 o 
  -2 -11   3      284.52      277.83      9.27 o 
  -1 -11   3        1.05       -0.62      2.20 o 
   0 -11   3      357.51      358.25      8.27 o 
   1 -11   3      378.60      369.28      7.51 o 
   2 -11   3      136.87      143.18      6.47 o 
   3 -11   3      355.55      334.55     10.78 o 
   4 -11   3        0.49        4.80      2.87 o 
   5 -11   3       39.93       39.14      4.68 o 
   6 -11   3       28.94       28.06      9.37 o 
  -7 -10   3       69.41       65.79      6.97 o 
  -6 -10   3       55.25       59.70      5.83 o 
  -5 -10   3       11.48       18.63      5.58 o 
  -4 -10   3        0.81        0.01      2.21 o 
  -3 -10   3       26.34       25.74      3.44 o 
  -2 -10   3      172.02      175.58     10.82 o 
  -1 -10   3      242.69      239.01      6.95 o 
   0 -10   3        1.37        2.44      1.72 o 
   1 -10   3      137.21      129.53      4.63 o 
   2 -10   3     1639.65     1578.48     24.54 o 
   3 -10   3      138.38      124.32      6.12 o 
   4 -10   3        8.61        8.65      3.27 o 
   5 -10   3      167.75      162.66      7.12 o 
   6 -10   3        1.06       -7.03      5.74 o 
   7 -10   3       54.44       70.12     12.14 o 
  -8  -9   3       24.18       24.77      6.12 o 
  -7  -9   3       32.18       30.94      4.39 o 
  -6  -9   3       62.00       64.67      5.66 o 
  -5  -9   3        0.35       -1.09      2.07 o 
  -4  -9   3       65.62       67.28      4.26 o 
  -3  -9   3       44.37       42.49      3.85 o 
  -2  -9   3      743.46      721.89     14.14 o 
  -1  -9   3        0.47        2.04      2.88 o 
   0  -9   3      468.86      424.20      7.79 o 
   1  -9   3      716.26      681.62     10.08 o 
   2  -9   3      143.82      157.23      5.52 o 
   3  -9   3      201.03      217.57      7.14 o 
   4  -9   3       82.51       73.93      4.98 o 
   5  -9   3       61.09       60.20      3.94 o 
   6  -9   3      306.70      289.47     12.34 o 
   7  -9   3       37.09       39.78      9.41 o 
   8  -9   3       74.29       73.86     12.14 o 
  -8  -8   3       13.40       14.72      8.59 o 
  -7  -8   3      218.92      245.62      8.79 o 
  -6  -8   3        0.03        1.51      2.06 o 
  -5  -8   3      192.17      169.52      5.52 o 
  -4  -8   3      220.51      222.51      6.27 o 
  -3  -8   3      352.60      342.92      7.90 o 
  -2  -8   3      385.67      379.38      8.40 o 
  -1  -8   3     2763.94     2760.62     36.65 o 
   0  -8   3       82.66       93.68      5.36 o 
   1  -8   3       46.63       52.64      3.51 o 
   2  -8   3      280.38      304.35      5.57 o 
   3  -8   3     1000.57      954.07     14.60 o 
   4  -8   3      629.96      595.94     10.76 o 
   5  -8   3       72.50       49.22      3.42 o 
   6  -8   3        9.87        9.16      3.05 o 
   7  -8   3       48.89       57.05      9.93 o 
   8  -8   3        5.65        3.82      6.15 o 
  -9  -7   3        2.66        5.92      4.61 o 
  -8  -7   3       87.67       80.00      6.30 o 
  -7  -7   3       15.57       25.97      5.07 o 
  -6  -7   3        8.81        4.63      2.33 o 
  -5  -7   3        0.71        1.62      1.49 o 
  -4  -7   3      654.12      605.88     10.66 o 
  -3  -7   3      155.22      151.70      4.95 o 
  -2  -7   3       82.81       73.65      3.93 o 
  -1  -7   3        2.52        2.89      1.28 o 
   0  -7   3      238.73      276.72      5.21 o 
   1  -7   3      164.10      142.23      3.51 o 
   2  -7   3     1621.28     1566.28     15.23 o 
   3  -7   3     4367.90     4139.68     42.41 o 
   4  -7   3        4.75       12.71      2.42 o 
   5  -7   3        3.79        6.45      2.62 o 
   6  -7   3       22.76       17.11      3.57 o 
   7  -7   3       33.12       35.89      8.28 o 
   8  -7   3      428.60      445.76     23.20 o 
   9  -7   3       14.60        7.38      6.86 o 
  -9  -6   3      195.23      182.20      8.40 o 
  -8  -6   3       33.70       33.78      4.42 o 
  -7  -6   3        4.81        7.40      1.76 o 
  -6  -6   3      205.21      192.34      5.19 o 
  -5  -6   3      740.93      691.60     11.23 o 
  -4  -6   3       78.89       78.40      3.28 o 
  -3  -6   3      111.13      108.89      2.89 o 
  -2  -6   3      637.20      598.48      7.46 o 
  -1  -6   3      233.41      252.83      4.46 o 
   0  -6   3     1830.15     1854.92     16.91 o 
   1  -6   3     4131.88     4235.31     43.44 o 
   2  -6   3       54.74       84.73      2.72 o 
   3  -6   3       46.34       44.68      2.22 o 
   4  -6   3      780.84      778.08     11.76 o 
   5  -6   3      866.21      850.56     13.77 o 
   6  -6   3        7.54        7.28      2.51 o 
   7  -6   3      109.92       83.46      7.64 o 
   8  -6   3       72.21       62.32      9.78 o 
   9  -6   3        3.06        2.28      5.04 o 
  -9  -5   3      119.19      109.37     14.13 o 
  -8  -5   3      164.13      178.05      9.79 o 
  -7  -5   3        8.96       12.21      1.80 o 
  -6  -5   3      126.00      116.51      3.36 o 
  -5  -5   3        5.71        5.75      1.47 o 
  -4  -5   3      771.93      802.36     11.68 o 
  -3  -5   3      374.81      417.57      5.17 o 
  -2  -5   3      230.78      237.26      4.51 o 
  -1  -5   3      236.43      232.52      3.93 o 
   0  -5   3      251.02      280.51      3.91 o 
   1  -5   3       18.27       12.75      1.16 o 
   2  -5   3       85.05       56.64      2.18 o 
   3  -5   3      274.11      294.16      4.63 o 
   4  -5   3      629.69      643.60      8.29 o 
   5  -5   3     5632.83     5187.07     59.95 o 
   6  -5   3      236.27      193.72      6.70 o 
   7  -5   3       30.76       22.18      5.73 o 
   8  -5   3       27.12       34.53      7.45 o 
   9  -5   3        8.24        0.94      4.93 o 
 -10  -4   3       25.84       26.74      5.04 o 
  -9  -4   3      584.99      636.83     17.05 o 
  -8  -4   3        2.29        5.05      2.39 o 
  -7  -4   3      266.11      261.50      5.11 o 
  -6  -4   3      157.79      157.31      3.45 o 
  -5  -4   3      802.79      764.54      9.94 o 
  -4  -4   3     1252.64     1258.42     15.85 o 
  -3  -4   3      715.86      698.33      7.08 o 
  -2  -4   3       21.35       27.93      1.38 o 
  -1  -4   3       25.25       19.51      1.19 o 
   0  -4   3     2170.51     2225.87     18.36 o 
   1  -4   3     2850.90     2960.17     22.97 o 
   2  -4   3      758.48      873.77      8.65 o 
   3  -4   3     1573.31     1792.00     19.86 o 
   4  -4   3      351.10      373.52      8.67 o 
   5  -4   3      636.61      632.52     11.98 o 
   6  -4   3      818.40      829.36     14.89 o 
   7  -4   3       35.75       35.57      3.69 o 
   8  -4   3       87.18       77.31      9.75 o 
   9  -4   3        2.09        0.47      4.79 o 
  10  -4   3       20.00        9.02      5.74 o 
 -10  -3   3      547.92      588.90     20.29 o 
  -9  -3   3      187.93      192.97     13.41 o 
  -8  -3   3        7.56        7.72      1.71 o 
  -7  -3   3       47.53       47.02      2.40 o 
  -6  -3   3     2385.31     2401.80     21.79 o 
  -5  -3   3      207.62      217.15      4.24 o 
  -4  -3   3     1727.28     1749.62     15.98 o 
  -3  -3   3      368.11      359.43      4.83 o 
  -2  -3   3        7.60        3.24      0.69 o 
  -1  -3   3     1365.92     1321.09     11.80 o 
   0  -3   3     2194.25     2059.19     17.22 o 
   1  -3   3      172.81      154.92      2.26 o 
   2  -3   3     1942.04     1988.32     17.85 o 
   3  -3   3       41.06       55.75      1.75 o 
   4  -3   3      819.34      774.55     10.09 o 
   5  -3   3       12.19       14.73      2.05 o 
   6  -3   3       34.30       35.83      3.42 o 
   7  -3   3     1617.51     1563.63     38.24 o 
   8  -3   3     1121.39     1050.58     29.36 o 
   9  -3   3       17.64       17.94      5.73 o 
  10  -3   3      422.54      460.25     21.44 o 
 -10  -2   3      248.06      254.04     12.66 o 
  -9  -2   3       62.43       72.87      6.31 o 
  -8  -2   3        2.54        3.59      1.70 o 
  -7  -2   3     1695.89     1721.03     28.05 o 
  -6  -2   3      174.99      177.25      3.23 o 
  -5  -2   3      444.89      446.62      5.29 o 
  -4  -2   3       16.23       19.09      1.14 o 
  -3  -2   3      241.05      298.22      4.12 o 
  -2  -2   3     1906.59     1852.33     14.42 o 
  -1  -2   3     3864.65     3579.21     32.03 o 
   0  -2   3      486.01      403.85      3.88 o 
   1  -2   3       27.68       32.17      1.14 o 
   2  -2   3     4448.99     4606.69     35.80 o 
   3  -2   3     2222.54     2340.46     24.03 o 
   4  -2   3       87.19       72.01      2.89 o 
   5  -2   3        5.99        4.64      1.03 o 
   6  -2   3     1012.81      972.63     17.52 o 
   7  -2   3      539.81      548.82     11.02 o 
   8  -2   3      383.49      399.92     10.81 o 
   9  -2   3      511.72      505.33     20.58 o 
  10  -2   3        0.25       -5.40      4.00 o 
 -10  -1   3      953.18      904.86     28.91 o 
  -9  -1   3       40.73       36.04      6.64 o 
  -8  -1   3      500.55      512.89      9.60 o 
  -7  -1   3       79.21       87.33      3.80 o 
  -6  -1   3     1765.80     1796.50     20.26 o 
  -5  -1   3      379.29      402.32      5.30 o 
  -4  -1   3      260.92      266.86      3.79 o 
  -3  -1   3      201.29      198.61      3.48 o 
  -2  -1   3     2198.80     2083.69     19.05 o 
  -1  -1   3     1769.43     1771.94     16.32 o 
   0  -1   3     2378.69     2335.65     16.64 o 
   1  -1   3      340.34      305.79      3.68 o 
   2  -1   3      841.65      748.23      7.51 o 
   3  -1   3      499.48      435.45      5.94 o 
   4  -1   3     3236.25     3436.89     31.21 o 
   5  -1   3       59.16       77.57      2.33 o 
   6  -1   3       95.08       92.60      4.76 o 
   7  -1   3        3.12        0.32      1.06 o 
   8  -1   3      801.25      802.50     16.11 o 
   9  -1   3       45.26       36.99      6.15 o 
  10  -1   3       71.04       60.46      7.98 o 
 -10   0   3      126.14      121.53      9.98 o 
  -9   0   3       48.02       48.37      5.82 o 
  -8   0   3      765.65      780.05     14.19 o 
  -7   0   3      755.69      770.40     13.22 o 
  -6   0   3      113.96      113.97      4.03 o 
  -5   0   3      302.76      314.46      5.13 o 
  -4   0   3      456.79      462.03      5.74 o 
  -3   0   3        6.72        5.61      0.79 o 
  -2   0   3       48.05       42.74      2.45 o 
  -1   0   3     5197.70     5106.49     47.60 o 
   0   0   3       22.40       23.10      0.81 o 
   1   0   3     1846.86     1816.97     14.54 o 
   2   0   3      229.82      181.27      2.65 o 
   3   0   3       36.18       22.18      0.98 o 
   4   0   3     3615.67     3747.72     36.09 o 
   5   0   3        0.56        1.33      1.08 o 
   6   0   3      116.63      114.45      3.16 o 
   7   0   3      918.57      877.86     14.14 o 
   8   0   3      729.42      743.69     17.95 o 
   9   0   3      447.55      431.20     16.54 o 
  10   0   3       31.09       41.39      6.48 o 
 -10   1   3        0.93        3.66      4.87 o 
  -9   1   3      189.87      176.29      9.92 o 
  -8   1   3     2537.19     2496.31     48.61 o 
  -7   1   3       31.05       22.21      3.64 o 
  -6   1   3      519.83      516.32      9.30 o 
  -5   1   3       62.58       57.17      2.24 o 
  -4   1   3      604.48      616.59      9.41 o 
  -3   1   3     3277.90     3230.56     44.84 o 
  -2   1   3      297.62      243.34      5.25 o 
  -1   1   3      501.44      418.58      4.65 o 
   0   1   3       26.97       23.82      1.45 o 
   1   1   3      383.05      381.60      4.42 o 
   2   1   3     4066.28     3946.13     34.34 o 
   3   1   3      318.95      320.44      3.22 o 
   4   1   3      124.13      138.35      2.28 o 
   5   1   3        0.38        0.52      0.72 o 
   6   1   3     2043.27     2066.33     19.73 o 
   7   1   3       91.03       96.90      3.68 o 
   8   1   3     1068.41     1101.95     21.52 o 
   9   1   3       25.09       21.84      4.36 o 
  10   1   3        0.08        2.39      3.50 o 
 -10   2   3       22.06        8.55      5.47 o 
  -9   2   3       12.44       18.11      5.51 o 
  -8   2   3      115.16      119.43     11.31 o 
  -7   2   3     1247.53     1237.35     20.09 o 
  -6   2   3      922.21      926.28     15.70 o 
  -5   2   3        3.11        5.14      2.19 o 
  -4   2   3      109.29       70.60      2.68 o 
  -3   2   3     3878.44     4147.45     48.85 o 
  -2   2   3      890.48     1018.44     11.04 o 
  -1   2   3      660.04      631.72      6.28 o 
   0   2   3       16.92        5.09      0.95 o 
   1   2   3     3838.49     3772.77     43.95 o 
   2   2   3     1389.31     1416.72     12.16 o 
   3   2   3      210.23      172.93      3.06 o 
   4   2   3        0.03       -1.39      0.69 o 
   5   2   3       40.12       46.06      1.99 o 
   6   2   3     1359.66     1414.36     20.34 o 
   7   2   3     1584.81     1607.64     17.45 o 
   8   2   3        0.09       -0.33      1.79 o 
   9   2   3        0.27        1.68      2.34 o 
  10   2   3      109.76       92.82      7.05 o 
 -10   3   3      159.41      189.88     13.90 o 
  -9   3   3       18.59        9.27      5.51 o 
  -8   3   3      324.28      304.44     12.63 o 
  -7   3   3     1804.24     1751.35     30.02 o 
  -6   3   3       10.15        4.66      4.56 o 
  -5   3   3       26.28       23.79      3.24 o 
  -4   3   3      235.97      223.88      4.66 o 
  -3   3   3        0.02        0.34      1.07 o 
  -2   3   3       19.64       26.84      1.40 o 
  -1   3   3     3206.07     3302.13     29.45 o 
   0   3   3      960.73      925.18      8.77 o 
   1   3   3      911.22      820.06      9.93 o 
   2   3   3     2397.95     2270.73     19.29 o 
   3   3   3      329.39      323.19      3.89 o 
   4   3   3      296.76      323.88      6.25 o 
   5   3   3      101.46      100.51      5.67 o 
   6   3   3     1443.52     1489.86     26.55 o 
   7   3   3       67.42       68.78      5.62 o 
   8   3   3      126.07      125.90     12.27 o 
   9   3   3      233.28      233.65     11.49 o 
  10   3   3      145.05      151.03      7.60 o 
  -9   4   3      233.73      221.59     15.24 o 
  -8   4   3        0.37        0.64      4.46 o 
  -7   4   3     1142.15     1002.17     20.62 o 
  -6   4   3       37.18       25.02      4.23 o 
  -5   4   3      165.07      171.74      8.21 o 
  -4   4   3      516.53      539.76      8.42 o 
  -3   4   3     1177.71     1243.59     13.72 o 
  -2   4   3      318.75      360.55      5.15 o 
  -1   4   3     4641.24     4839.45     42.69 o 
   0   4   3     1712.76     1823.18     17.48 o 
   1   4   3      719.79      620.63      7.05 o 
   2   4   3      391.93      409.83      5.66 o 
   3   4   3      237.79      265.54      3.49 o 
   4   4   3      516.43      488.05      6.60 o 
   5   4   3     1672.87     1615.13     25.25 o 
   6   4   3       47.91       45.58      3.90 o 
   7   4   3     1855.64     1830.03     28.13 o 
   8   4   3      141.02      140.95      6.37 o 
   9   4   3       81.78       91.22      6.35 o 
  -9   5   3        8.05        6.25      5.83 o 
  -8   5   3        0.32       -6.88      4.34 o 
  -7   5   3       45.53       43.32      5.79 o 
  -6   5   3        0.74        3.97      3.09 o 
  -5   5   3     5682.59     5562.74     90.69 o 
  -4   5   3      952.80      971.48     12.55 o 
  -3   5   3        0.02       -2.41      1.20 o 
  -2   5   3      511.17      618.34      8.36 o 
  -1   5   3       65.92       74.89      2.63 o 
   0   5   3      345.54      320.48      4.51 o 
   1   5   3      162.14      170.36      3.30 o 
   2   5   3      289.44      312.72      5.47 o 
   3   5   3      834.06      865.08      9.21 o 
   4   5   3     1467.74     1474.53     16.11 o 
   5   5   3      914.61      942.60     11.04 o 
   6   5   3      673.60      654.11     15.26 o 
   7   5   3       24.11       24.73      3.98 o 
   8   5   3        0.77        1.16      2.36 o 
   9   5   3       59.33       42.83      6.69 o 
  -9   6   3      114.49      135.14     14.96 o 
  -8   6   3       42.21       19.01      6.78 o 
  -7   6   3       26.33       31.91      5.41 o 
  -6   6   3        1.93        6.44      3.57 o 
  -5   6   3     1023.48      909.13     18.25 o 
  -4   6   3      505.34      449.33      7.84 o 
  -3   6   3      341.03      347.29      6.76 o 
  -2   6   3      268.45      320.06      5.92 o 
  -1   6   3     1814.88     1836.27     18.52 o 
   0   6   3      887.89      861.35     13.97 o 
   1   6   3      431.90      489.07      6.69 o 
   2   6   3      755.92      750.25     10.60 o 
   3   6   3       12.74       22.24      1.55 o 
   4   6   3      225.74      236.10      4.58 o 
   5   6   3      436.91      435.58      6.79 o 
   6   6   3      121.29      118.50      2.70 o 
   7   6   3        7.01        6.14      2.47 o 
   8   6   3       27.33       28.88      5.73 o 
   9   6   3      358.99      379.42     16.35 o 
  -8   7   3      340.80      372.14     21.68 o 
  -7   7   3      101.72      118.78     13.37 o 
  -6   7   3      104.11       80.42      7.96 o 
  -5   7   3        0.68       -1.26      2.53 o 
  -4   7   3      211.27      236.89      6.61 o 
  -3   7   3     5213.16     5053.48     61.98 o 
  -2   7   3     1274.83     1265.97     15.39 o 
  -1   7   3        8.35       17.89      1.88 o 
   0   7   3     2905.05     3154.41     27.88 o 
   1   7   3      159.23      159.33      4.03 o 
   2   7   3      127.35      131.09      3.45 o 
   3   7   3        0.67        1.86      1.25 o 
   4   7   3      198.21      196.17      4.85 o 
   5   7   3      502.41      512.62      8.15 o 
   6   7   3      224.92      212.25      4.93 o 
   7   7   3      358.56      356.21      7.64 o 
   8   7   3       25.83       27.43      3.34 o 
   9   7   3       75.93       68.79      8.88 o 
  -8   8   3        0.08        5.53      6.47 o 
  -7   8   3      142.19      149.87     15.64 o 
  -6   8   3       13.67       12.24      3.75 o 
  -5   8   3        9.00        5.51      3.15 o 
  -4   8   3      266.62      272.69      7.43 o 
  -3   8   3      143.45      125.68      5.85 o 
  -2   8   3      917.32      860.60     12.05 o 
  -1   8   3      893.74      945.73     13.81 o 
   0   8   3      530.57      563.16      8.58 o 
   1   8   3      540.05      528.38     10.17 o 
   2   8   3      277.77      261.54      9.67 o 
   3   8   3      425.98      417.09      9.53 o 
   4   8   3      614.37      617.41     20.27 o 
   5   8   3     1192.90     1170.27     18.53 o 
   6   8   3        6.58        4.01      1.71 o 
   7   8   3        0.29        1.39      1.71 o 
   8   8   3       22.69       16.76      3.17 o 
   9   8   3       85.22       82.27      5.30 o 
  -7   9   3        8.32       -2.50      5.22 o 
  -6   9   3       66.57       75.45      6.83 o 
  -5   9   3       91.83      100.44      6.58 o 
  -4   9   3      114.67       84.60      4.96 o 
  -3   9   3       22.56       21.69      3.08 o 
  -2   9   3      205.15      221.05      7.59 o 
  -1   9   3     1087.18     1025.94     26.55 o 
   0   9   3      175.13      161.52      4.97 o 
   1   9   3       42.65       54.54      3.97 o 
   2   9   3     2624.39     2704.11     41.90 o 
   3   9   3      238.24      230.79     11.52 o 
   4   9   3       23.03       21.32      3.54 o 
   5   9   3        0.24       -0.37      2.17 o 
   6   9   3        1.59        3.95      2.68 o 
   7   9   3      113.16      105.82      6.49 o 
   8   9   3      150.45      152.31      7.45 o 
  -7  10   3      198.16      251.09     18.61 o 
  -6  10   3       11.29        8.78      7.27 o 
  -5  10   3      299.06      276.05     13.81 o 
  -4  10   3       71.26       67.12      6.22 o 
  -3  10   3      124.35      126.10      6.27 o 
  -2  10   3     1241.37     1192.33     22.00 o 
  -1  10   3      103.57      112.80      4.74 o 
   0  10   3      593.18      592.25     10.12 o 
   1  10   3      226.71      213.14      6.83 o 
   2  10   3      695.66      670.80     47.59 o 
   3  10   3       46.07       41.27     11.42 o 
   4  10   3       18.71       15.30      4.25 o 
   5  10   3       48.48       46.71      5.88 o 
   6  10   3      663.41      685.34     19.75 o 
   7  10   3      129.47      140.03      7.89 o 
   8  10   3      143.38      147.64      9.01 o 
  -6  11   3        0.51       -2.74      7.27 o 
  -5  11   3      137.09      117.36      9.68 o 
  -4  11   3       13.54        9.87      5.38 o 
  -3  11   3      102.43      105.32      7.71 o 
  -2  11   3       81.31       85.81      6.18 o 
  -1  11   3      169.44      171.32      5.81 o 
   0  11   3        1.60        0.62      1.97 o 
   1  11   3        9.39       12.00      3.24 o 
   2  11   3      225.45      236.86     16.33 o 
   3  11   3       53.68       41.89      8.32 o 
   4  11   3      103.97      100.38      8.62 o 
   5  11   3       61.19       77.72      7.50 o 
   6  11   3      134.13      123.62      8.77 o 
   7  11   3        0.13       -2.20      2.83 o 
  -5  12   3      286.61      315.95     21.06 o 
  -4  12   3        3.52       -0.48      3.64 o 
  -3  12   3       81.92       58.29      9.51 o 
  -2  12   3      129.19      109.14     10.21 o 
  -1  12   3      189.43      184.02      9.46 o 
   0  12   3     1031.12     1040.91     22.06 o 
   1  12   3      573.39      605.69     15.60 o 
   2  12   3      126.20      137.88     18.55 o 
   3  12   3      319.65      178.43     15.57 o 
   4  12   3      270.38      242.42     23.97 o 
   5  12   3       78.69       66.20      7.40 o 
   6  12   3        4.00        7.14      3.66 o 
  -4  13   3      212.76      216.49     17.34 o 
  -3  13   3       15.30        3.53      7.35 o 
  -2  13   3       50.11       44.85      7.00 o 
  -1  13   3      299.06      305.18      9.50 o 
   0  13   3       93.71      104.63      7.74 o 
   1  13   3      405.42      421.41     19.44 o 
   2  13   3      238.12      256.10     19.52 o 
   3  13   3        9.15        8.54      4.42 o 
   4  13   3      167.30      170.34     11.55 o 
   5  13   3       60.36       69.28      9.57 o 
  -2  14   3       10.35       10.51      4.18 o 
  -1  14   3        4.38       20.64      5.39 o 
   0  14   3       52.44       57.63      7.68 o 
   1  14   3       65.53       68.33      8.59 o 
   2  14   3      267.16      260.66     18.22 o 
   3  14   3       84.41       93.27     11.25 o 
   4  14   3        0.08        5.87      5.90 o 
  -2 -14   4       42.37       41.17      6.01 o 
  -1 -14   4      123.86      129.76      8.30 o 
   0 -14   4      118.56      110.94      8.77 o 
   1 -14   4       50.19       47.22      6.34 o 
  -4 -13   4       46.84       45.96      7.32 o 
  -3 -13   4       37.05       33.83      6.47 o 
  -2 -13   4       34.79       32.11      4.88 o 
  -1 -13   4      115.61      120.73      7.69 o 
   0 -13   4      360.17      379.23     13.24 o 
   1 -13   4      178.85      193.02     10.13 o 
   2 -13   4        0.85        1.98      4.25 o 
   3 -13   4       75.53       83.63      6.10 o 
   4 -13   4        8.19        6.32      3.91 o 
  -5 -12   4      103.99       98.23     12.97 o 
  -4 -12   4       33.77       37.81      5.26 o 
  -3 -12   4       13.04       15.56      3.98 o 
  -2 -12   4       51.84       60.29      6.09 o 
  -1 -12   4      103.92       95.86      6.67 o 
   0 -12   4       89.10       92.84      6.40 o 
   1 -12   4       73.01       67.81      4.87 o 
   2 -12   4      195.76      203.57     10.67 o 
   3 -12   4        6.27        1.75      2.72 o 
   4 -12   4       68.46       91.11      6.29 o 
   5 -12   4        0.13       -2.12      3.97 o 
  -6 -11   4        2.15       11.13      5.18 o 
  -5 -11   4        2.53        1.84      3.05 o 
  -4 -11   4        6.88        8.06      3.21 o 
  -3 -11   4      937.77      933.72     21.20 o 
  -2 -11   4      342.54      314.78      9.76 o 
  -1 -11   4      249.19      241.82      7.51 o 
   0 -11   4        8.27        7.84      2.73 o 
   1 -11   4       42.52       50.94      4.37 o 
   2 -11   4      537.17      535.07     12.34 o 
   3 -11   4     1247.63     1259.86     21.78 o 
   4 -11   4        8.21        8.13      3.29 o 
   5 -11   4       52.75       66.36      5.20 o 
   6 -11   4        6.02        7.25      7.81 o 
  -7 -10   4        0.01        7.20      3.19 o 
  -6 -10   4       83.52       93.27      7.10 o 
  -5 -10   4       13.22       10.99      3.37 o 
  -4 -10   4       53.18       44.01      4.97 o 
  -3 -10   4      423.22      414.84     10.73 o 
  -2 -10   4      569.43      554.47     14.93 o 
  -1 -10   4       83.75       80.65      4.81 o 
   0 -10   4        1.47        1.82      1.51 o 
   1 -10   4      663.84      676.00     12.50 o 
   2 -10   4       31.66       28.76      3.72 o 
   3 -10   4        0.51        2.53      2.57 o 
   4 -10   4      115.42      109.87      6.12 o 
   5 -10   4        2.81       -1.21      2.81 o 
   6 -10   4      456.07      511.16     25.20 o 
   7 -10   4        8.31        8.88      7.83 o 
  -8  -9   4        1.41        2.14      3.71 o 
  -7  -9   4      280.66      333.06     19.48 o 
  -6  -9   4        0.27        2.74      2.78 o 
  -5  -9   4      116.20      117.59      9.09 o 
  -4  -9   4       22.89       18.38      2.74 o 
  -3  -9   4      102.92       98.59      5.35 o 
  -2  -9   4       14.45       14.92      2.89 o 
  -1  -9   4       84.48       88.05      4.71 o 
   0  -9   4      331.81      331.59      7.24 o 
   1  -9   4      535.39      531.52      9.34 o 
   2  -9   4       76.07       64.82      4.17 o 
   3  -9   4       48.98       41.62      3.98 o 
   4  -9   4      247.51      252.24      8.76 o 
   5  -9   4     1052.89      997.63     14.58 o 
   6  -9   4       46.33       48.13      4.95 o 
   7  -9   4        6.58        8.44      6.31 o 
  -8  -8   4       32.17       40.78      5.88 o 
  -7  -8   4       39.74       37.61      4.47 o 
  -6  -8   4        6.09        4.10      2.52 o 
  -5  -8   4       29.71       31.01      3.11 o 
  -4  -8   4      281.93      277.48      8.38 o 
  -3  -8   4        0.12       -1.63      1.62 o 
  -2  -8   4      741.71      746.64     12.87 o 
  -1  -8   4      427.41      422.36      8.04 o 
   0  -8   4      503.87      508.85      8.47 o 
   1  -8   4      149.30      152.83      4.99 o 
   2  -8   4      218.19      221.88      5.11 o 
   3  -8   4      798.14      831.94     12.45 o 
   4  -8   4      349.89      335.97      7.81 o 
   5  -8   4       22.66       32.82      2.70 o 
   6  -8   4      151.38      184.89      7.50 o 
   7  -8   4        1.28        0.00      5.31 o 
   8  -8   4        6.05        8.48      6.68 o 
  -9  -7   4      214.48      239.60     20.25 o 
  -8  -7   4       20.02       21.71      4.38 o 
  -7  -7   4        2.69        4.21      3.11 o 
  -6  -7   4       34.74       33.28      3.03 o 
  -5  -7   4      215.33      228.59      8.81 o 
  -4  -7   4        9.21       14.69      2.29 o 
  -3  -7   4      200.93      214.43      5.99 o 
  -2  -7   4       50.43       50.88      4.50 o 
  -1  -7   4        1.39       -0.42      1.28 o 
   0  -7   4       12.37       11.99      1.71 o 
   1  -7   4      359.04      336.97      5.48 o 
   2  -7   4      268.66      228.48      4.91 o 
   3  -7   4      871.55      885.53     15.99 o 
   4  -7   4      159.48      124.23      4.82 o 
   5  -7   4     1167.00     1092.83     16.97 o 
   6  -7   4      213.63      214.51      6.91 o 
   7  -7   4      109.79      136.61     14.08 o 
   8  -7   4        5.44       13.84      7.18 o 
   9  -7   4       43.42       71.50     11.36 o 
  -9  -6   4        2.57        4.32      4.53 o 
  -8  -6   4       41.26       52.69      5.44 o 
  -7  -6   4        0.02        2.31      3.76 o 
  -6  -6   4       12.60       14.87      2.09 o 
  -5  -6   4       37.97       43.85      3.09 o 
  -4  -6   4      174.12      175.67      5.19 o 
  -3  -6   4      215.53      234.17      4.79 o 
  -2  -6   4       28.37       33.80      2.01 o 
  -1  -6   4      264.82      261.89      4.67 o 
   0  -6   4     2113.85     2231.83     18.62 o 
   1  -6   4       42.86       54.02      2.40 o 
   2  -6   4      279.61      296.93      4.82 o 
   3  -6   4      566.00      583.32      8.99 o 
   4  -6   4     1069.34     1104.32     14.23 o 
   5  -6   4        0.37       -2.42      1.91 o 
   6  -6   4     2932.46     2751.51     38.72 o 
   7  -6   4        5.29        9.25      4.71 o 
   8  -6   4      127.89      139.51     12.51 o 
   9  -6   4        3.03        9.56      6.17 o 
  -9  -5   4      542.43      596.60     19.39 o 
  -8  -5   4       10.39        2.15      4.50 o 
  -7  -5   4      254.77      247.70      6.52 o 
  -6  -5   4      269.14      286.81      9.66 o 
  -5  -5   4       25.84       31.81      2.98 o 
  -4  -5   4      287.59      273.50      5.43 o 
  -3  -5   4       40.67       56.61      1.98 o 
  -2  -5   4      243.95      273.11      5.22 o 
  -1  -5   4      225.78      207.31      3.81 o 
   0  -5   4      157.21      193.49      3.23 o 
   1  -5   4       45.11       53.09      2.03 o 
   2  -5   4      322.55      328.83      5.01 o 
   3  -5   4     1206.33     1198.79     11.60 o 
   4  -5   4     4614.55     4343.51     40.30 o 
   5  -5   4      256.02      249.16      6.60 o 
   6  -5   4       68.08       47.29      4.03 o 
   7  -5   4      200.25      189.86      7.06 o 
   8  -5   4      223.89      200.35     13.90 o 
   9  -5   4      393.68      412.44     21.14 o 
  -9  -4   4      502.40      520.17     15.52 o 
  -8  -4   4       61.51       62.33      4.59 o 
  -7  -4   4       18.37       21.32      2.44 o 
  -6  -4   4      189.27      192.89      4.38 o 
  -5  -4   4       51.49       57.06      2.47 o 
  -4  -4   4       51.80       63.10      2.68 o 
  -3  -4   4      629.71      616.36      8.14 o 
  -2  -4   4        1.02        0.13      0.64 o 
  -1  -4   4      815.15      841.56      9.01 o 
   0  -4   4      127.78       97.93      2.71 o 
   1  -4   4      329.40      355.49      4.18 o 
   2  -4   4     1806.49     1974.44     16.25 o 
   3  -4   4       71.54       72.73      2.67 o 
   4  -4   4      761.41      740.10     10.39 o 
   5  -4   4      243.61      267.63      6.45 o 
   6  -4   4       63.12       58.28      4.23 o 
   7  -4   4      378.83      369.59      9.85 o 
   8  -4   4     1052.71      939.90     32.53 o 
   9  -4   4        4.81        3.74      5.13 o 
  10  -4   4       41.48       32.32      7.78 o 
 -10  -3   4       14.63       10.63      4.71 o 
  -9  -3   4      120.74      114.44      7.99 o 
  -8  -3   4       18.44       20.15      2.42 o 
  -7  -3   4      575.77      610.85     11.26 o 
  -6  -3   4       58.43       67.03      2.61 o 
  -5  -3   4       62.92       62.97      2.91 o 
  -4  -3   4      485.25      486.84      6.40 o 
  -3  -3   4       48.69       57.87      1.83 o 
  -2  -3   4     1758.90     1726.57     17.09 o 
  -1  -3   4      668.28      624.43      6.17 o 
   0  -3   4        3.68        3.91      0.76 o 
   1  -3   4      288.00      274.19      3.92 o 
   2  -3   4      131.36      167.42      2.99 o 
   3  -3   4     2463.81     2540.29     22.47 o 
   4  -3   4       47.33       35.32      2.28 o 
   5  -3   4      221.26      217.79      6.23 o 
   6  -3   4     4513.16     4415.74     55.71 o 
   7  -3   4     1072.82     1035.76     17.63 o 
   8  -3   4        9.74        3.71      4.14 o 
   9  -3   4       53.29       60.37      8.57 o 
  10  -3   4        4.69        3.59      4.95 o 
 -10  -2   4      361.50      366.00     16.05 o 
  -9  -2   4      494.96      521.96     16.51 o 
  -8  -2   4       19.25       14.79      2.38 o 
  -7  -2   4       22.33       19.85      2.19 o 
  -6  -2   4        0.52       -0.87      1.16 o 
  -5  -2   4       14.99       14.14      1.32 o 
  -4  -2   4      203.64      174.91      3.98 o 
  -3  -2   4      707.03      742.93      8.16 o 
  -2  -2   4       73.56       44.01      1.61 o 
  -1  -2   4       68.16       66.71      1.46 o 
   0  -2   4       78.81       71.75      1.54 o 
   1  -2   4     1216.71     1242.38      9.88 o 
   2  -2   4     3889.50     3808.28     28.58 o 
   3  -2   4      940.31      961.01     13.17 o 
   4  -2   4      352.41      337.33      6.36 o 
   5  -2   4      122.75      118.04      3.88 o 
   6  -2   4      744.11      709.51     12.72 o 
   7  -2   4       35.50       26.45      3.21 o 
   8  -2   4      576.77      571.40     13.72 o 
   9  -2   4       50.63       39.03      6.80 o 
  10  -2   4       13.97        2.21      4.51 o 
 -10  -1   4       14.00       10.08      4.85 o 
  -9  -1   4        0.41        2.90      4.22 o 
  -8  -1   4      688.71      738.84     28.56 o 
  -7  -1   4       19.34       20.32      2.30 o 
  -6  -1   4       21.59       27.09      2.42 o 
  -5  -1   4      388.51      402.52      6.16 o 
  -4  -1   4     2201.99     2188.40     28.44 o 
  -3  -1   4        0.13        3.58      0.82 o 
  -2  -1   4      270.31      251.73      3.96 o 
  -1  -1   4      247.61      238.50      2.94 o 
   0  -1   4     2445.20     2274.78     16.44 o 
   1  -1   4     3594.11     3668.28     25.97 o 
   2  -1   4     2722.28     2845.61     21.52 o 
   3  -1   4      432.94      477.08      6.56 o 
   4  -1   4      397.74      436.39      5.90 o 
   5  -1   4      286.99      286.02      5.92 o 
   6  -1   4      947.96      908.25     16.32 o 
   7  -1   4      243.79      227.25      7.73 o 
   8  -1   4      665.68      676.77     12.87 o 
   9  -1   4      883.45      877.64     28.26 o 
  10  -1   4       77.50       71.72      8.58 o 
 -10   0   4      166.78      170.18     11.69 o 
  -9   0   4        4.67        1.76      5.46 o 
  -8   0   4      664.22      648.12     21.05 o 
  -7   0   4      341.90      346.03     10.48 o 
  -6   0   4        3.55        2.52      1.53 o 
  -5   0   4      865.68      892.38     12.16 o 
  -4   0   4       69.08       81.12      2.54 o 
  -3   0   4      298.43      298.20      7.23 o 
  -2   0   4      350.85      357.16      6.23 o 
  -1   0   4      441.72      515.22      5.30 o 
   0   0   4     1132.78     1156.53      9.28 o 
   1   0   4     2072.53     2150.96     15.60 o 
   2   0   4     1383.47     1506.14     14.40 o 
   3   0   4     1768.23     1792.77     15.87 o 
   4   0   4        4.58        0.87      0.64 o 
   5   0   4     1569.45     1574.39     18.71 o 
   6   0   4      116.07      115.80      4.18 o 
   7   0   4     1051.36     1047.42     17.89 o 
   8   0   4      732.38      758.07     14.89 o 
   9   0   4       87.24       85.97      7.67 o 
  10   0   4      173.70      156.02     10.39 o 
 -10   1   4        0.02       -0.83      4.68 o 
  -9   1   4        2.19       -2.79      2.62 o 
  -8   1   4      521.37      512.62     18.18 o 
  -7   1   4        2.65        0.91      1.65 o 
  -6   1   4     1246.43     1247.74     19.20 o 
  -5   1   4       72.80       70.67      4.41 o 
  -4   1   4      125.20      129.31     10.74 o 
  -3   1   4       72.01      101.00      4.04 o 
  -2   1   4     5293.47     5561.97     57.31 o 
  -1   1   4     2348.03     2474.62     24.15 o 
   0   1   4     2903.83     2862.35     22.31 o 
   1   1   4      887.80      904.60      7.90 o 
   2   1   4      190.14      243.16      3.43 o 
   3   1   4      350.65      400.07      5.78 o 
   4   1   4     1110.39     1087.29     12.23 o 
   5   1   4       15.12       15.10      1.24 o 
   6   1   4      330.14      360.96      6.19 o 
   7   1   4       16.20       15.83      2.08 o 
   8   1   4      229.25      232.07      8.33 o 
   9   1   4        6.00        0.88      3.01 o 
  10   1   4        3.70        6.62      3.75 o 
 -10   2   4       83.40       78.05     10.25 o 
  -9   2   4        1.39       -3.49      4.31 o 
  -8   2   4      806.65      808.12     23.39 o 
  -7   2   4      733.60      739.25     12.81 o 
  -6   2   4     1076.92     1066.27     17.58 o 
  -5   2   4       13.03       13.34      2.74 o 
  -4   2   4      118.86      141.15      5.37 o 
  -3   2   4      997.76     1009.95     15.92 o 
  -2   2   4     2013.18     2093.80     21.64 o 
  -1   2   4      211.79      214.63      3.51 o 
   0   2   4     2996.57     3045.92     22.54 o 
   1   2   4     1878.27     1750.20     22.62 o 
   2   2   4      148.57      167.45      2.69 o 
   3   2   4      406.04      409.56      4.95 o 
   4   2   4      392.89      358.55      4.31 o 
   5   2   4     1286.43     1229.86     12.33 o 
   6   2   4      157.13      151.17      3.41 o 
   7   2   4        9.34       14.51      2.30 o 
   8   2   4       66.42       62.89      7.31 o 
   9   2   4      655.37      654.60     19.59 o 
  10   2   4      409.03      413.18     15.10 o 
  -9   3   4        1.29        4.58      5.05 o 
  -8   3   4       16.30       14.08      4.20 o 
  -7   3   4        0.21        1.69      2.42 o 
  -6   3   4     2269.34     2094.51     34.17 o 
  -5   3   4       21.07       17.74      3.22 o 
  -4   3   4       37.03       34.05      3.56 o 
  -3   3   4      843.79      832.84     10.74 o 
  -2   3   4       94.89       83.78      2.20 o 
  -1   3   4     2389.27     2319.21     17.90 o 
   0   3   4     1275.44     1374.25     11.73 o 
   1   3   4      175.19      188.26      3.09 o 
   2   3   4      136.70      132.62      2.28 o 
   3   3   4       37.34       69.62      2.72 o 
   4   3   4     1824.14     1942.07     19.79 o 
   5   3   4      260.15      243.63      4.84 o 
   6   3   4       38.31       41.85      2.64 o 
   7   3   4       37.27       39.14      2.11 o 
   8   3   4        4.30        3.92      1.87 o 
   9   3   4      232.79      234.60      9.38 o 
  10   3   4       55.55       65.10      5.60 o 
  -9   4   4        0.36        0.02      5.39 o 
  -8   4   4      217.92      236.93     14.93 o 
  -7   4   4       28.76       28.55      4.08 o 
  -6   4   4      468.78      432.92     13.84 o 
  -5   4   4     4161.59     4189.51     78.80 o 
  -4   4   4      375.71      387.78      9.46 o 
  -3   4   4        0.86        0.65      1.06 o 
  -2   4   4     3117.38     3322.88     32.59 o 
  -1   4   4       58.32       86.96      2.39 o 
   0   4   4      127.84      130.51      2.59 o 
   1   4   4      349.19      379.33      4.50 o 
   2   4   4      345.42      304.12      4.67 o 
   3   4   4     1914.62     1917.22     22.13 o 
   4   4   4        2.93        1.56      1.06 o 
   5   4   4       50.76       54.14      2.14 o 
   6   4   4      125.40      129.44      6.84 o 
   7   4   4      135.04      144.83      7.15 o 
   8   4   4      180.93      184.33      9.28 o 
   9   4   4      249.11      255.46     13.02 o 
  -9   5   4       49.87       42.65      9.15 o 
  -8   5   4      131.31      138.65     12.43 o 
  -7   5   4     1013.97      965.15     24.73 o 
  -6   5   4       80.66       66.85     11.17 o 
  -5   5   4      105.37      114.96      5.34 o 
  -4   5   4     1146.63     1031.20     16.69 o 
  -3   5   4      896.66      863.36     11.44 o 
  -2   5   4      212.25      216.42      4.42 o 
  -1   5   4      571.67      622.67      7.79 o 
   0   5   4      355.94      388.25      6.71 o 
   1   5   4      177.83      158.38      2.41 o 
   2   5   4      230.20      218.91      4.09 o 
   3   5   4        2.10        1.07      0.85 o 
   4   5   4      239.04      247.47      4.50 o 
   5   5   4       86.31       93.24      2.80 o 
   6   5   4      399.14      439.48      7.13 o 
   7   5   4      248.95      239.81      9.05 o 
   8   5   4      178.81      186.96     20.91 o 
   9   5   4        1.88        3.86      4.79 o 
  -9   6   4       44.21       41.37      9.26 o 
  -8   6   4      694.08      719.90     30.08 o 
  -7   6   4      147.50      136.01     13.74 o 
  -6   6   4       60.37       73.70      9.15 o 
  -5   6   4      186.01      144.12      6.81 o 
  -4   6   4       23.79       25.86      2.80 o 
  -3   6   4     3888.75     3782.87     41.64 o 
  -2   6   4     1635.22     1636.56     18.36 o 
  -1   6   4      623.40      660.33      8.88 o 
   0   6   4      598.57      652.38      8.04 o 
   1   6   4       23.65       28.83      1.82 o 
   2   6   4      428.08      420.14      5.95 o 
   3   6   4      403.72      425.67      6.09 o 
   4   6   4      139.95      158.49      4.06 o 
   5   6   4      167.34      159.04      4.43 o 
   6   6   4       95.33       99.87      4.47 o 
   7   6   4       60.59       62.68      5.61 o 
   8   6   4        7.64        9.48      4.35 o 
   9   6   4       34.19       36.82     12.76 o 
  -8   7   4       10.83        4.66      6.22 o 
  -7   7   4        2.79       11.91      6.31 o 
  -6   7   4        3.27        0.10      3.42 o 
  -5   7   4     2742.27     2555.81     43.73 o 
  -4   7   4       49.38       76.21      4.27 o 
  -3   7   4     1103.85     1145.23     18.01 o 
  -2   7   4       13.00        9.76      1.91 o 
  -1   7   4       34.15       42.98      2.51 o 
   0   7   4        0.98        2.20      1.19 o 
   1   7   4      427.51      431.72      6.60 o 
   2   7   4      369.73      357.24      5.75 o 
   3   7   4        2.45        8.64      1.74 o 
   4   7   4       24.07       26.84      2.52 o 
   5   7   4      190.85      189.14      7.14 o 
   6   7   4      105.35      102.76     11.31 o 
   7   7   4      202.23      191.46      7.02 o 
   8   7   4       10.23        8.61      2.56 o 
   9   7   4       88.02      105.32     10.52 o 
  -8   8   4       34.18       47.24     10.52 o 
  -7   8   4       58.86       60.35     10.57 o 
  -6   8   4      151.05      188.37      8.79 o 
  -5   8   4      315.42      312.80     12.72 o 
  -4   8   4      195.58      189.03      6.27 o 
  -3   8   4      463.34      435.57      8.63 o 
  -2   8   4      196.62      195.79      6.65 o 
  -1   8   4      361.80      307.95      6.85 o 
   0   8   4      990.30      976.35     12.61 o 
   1   8   4      560.81      512.20      9.86 o 
   2   8   4       41.79       46.39      3.51 o 
   3   8   4       10.99       10.13      4.81 o 
   4   8   4      283.56      274.30      9.04 o 
   5   8   4        0.05        1.12      2.24 o 
   6   8   4        9.74       11.86      3.00 o 
   7   8   4        0.04        1.57      2.60 o 
   8   8   4        8.01        7.31      3.33 o 
   9   8   4        0.31        1.07      3.18 o 
  -7   9   4        2.44        6.65      6.40 o 
  -6   9   4        8.94       10.11      5.56 o 
  -5   9   4      262.59      270.72      7.28 o 
  -4   9   4        7.82        1.19      2.28 o 
  -3   9   4      197.25      180.74      7.79 o 
  -2   9   4      798.52      879.49     17.19 o 
  -1   9   4       18.97       20.43      2.75 o 
   0   9   4       52.00       45.78      3.20 o 
   1   9   4      348.59      358.93      8.45 o 
   2   9   4      213.03      201.70     10.14 o 
   3   9   4      160.29      147.60      8.57 o 
   4   9   4       48.80       61.59      5.31 o 
   5   9   4      248.91      230.03     10.00 o 
   6   9   4        2.27        2.14      2.01 o 
   7   9   4        1.59       -0.15      3.97 o 
   8   9   4        3.70        2.91      2.96 o 
  -7  10   4       44.70       35.61     10.65 o 
  -6  10   4      199.28      205.33     16.46 o 
  -5  10   4        4.93       11.47      3.38 o 
  -4  10   4     1004.95      926.94     22.07 o 
  -3  10   4      451.43      435.99     13.70 o 
  -2  10   4       23.84       24.32      3.53 o 
  -1  10   4      158.46      138.69      5.10 o 
   0  10   4      163.15      164.26      5.05 o 
   1  10   4      125.22      136.28      6.71 o 
   2  10   4      126.70      136.09      8.56 o 
   3  10   4      211.89      119.62     13.80 o 
   4  10   4      147.80      151.04      7.84 o 
   5  10   4       26.38       33.05      4.40 o 
   6  10   4        1.54        5.33      3.67 o 
   7  10   4      135.04      121.22      8.86 o 
   8  10   4       56.00       75.33      6.38 o 
  -6  11   4       18.23       18.68      8.62 o 
  -5  11   4      451.64      481.91     14.22 o 
  -4  11   4       32.67       30.38      5.00 o 
  -3  11   4       66.25       59.68      6.14 o 
  -2  11   4       18.82       24.48      4.02 o 
  -1  11   4       34.90       42.23      4.39 o 
   0  11   4      809.31      848.23     14.57 o 
   1  11   4      197.11      222.10     20.90 o 
   2  11   4       92.25       96.17      8.60 o 
   3  11   4      546.68      534.74     22.38 o 
   4  11   4      386.72      397.90     39.79 o 
   5  11   4        9.37        5.17      3.26 o 
   6  11   4       29.69       30.83      5.28 o 
   7  11   4      209.26      220.86     11.13 o 
  -5  12   4        6.98        0.99      3.72 o 
  -4  12   4       27.60       28.98      5.76 o 
  -3  12   4        0.02       -1.19      3.49 o 
  -2  12   4     1048.86     1024.70     24.97 o 
  -1  12   4      595.69      601.44     17.84 o 
   0  12   4       17.98       14.99      4.94 o 
   1  12   4       18.07       15.90      3.70 o 
   2  12   4       56.97       62.51     18.43 o 
   3  12   4      307.56      275.96     13.11 o 
   4  12   4       85.57       80.76      8.41 o 
   5  12   4       78.81       79.81      8.12 o 
   6  12   4       38.29       43.36      7.50 o 
  -4  13   4        0.02        2.64      3.90 o 
  -3  13   4       61.90       83.88     10.71 o 
  -2  13   4       11.54        9.95      4.29 o 
  -1  13   4        2.19        4.70      5.93 o 
   0  13   4        2.19        6.32      4.64 o 
   1  13   4      105.12      108.56      7.69 o 
   2  13   4      270.78      283.01     13.96 o 
   3  13   4      524.54      520.03     19.22 o 
   4  13   4       22.60       20.56      6.07 o 
   5  13   4       42.59       41.31     14.21 o 
  -2  14   4       27.56       31.19      5.25 o 
  -1  14   4        9.17       17.85      5.13 o 
   0  14   4      216.11      242.28     12.65 o 
   1  14   4      348.97      334.37     16.07 o 
   2  14   4        0.20        2.87      4.74 o 
   3  14   4       33.01       30.71      7.93 o 
   4  14   4       61.27       80.80     12.27 o 
  -1 -14   5        9.32        7.18      3.66 o 
   0 -14   5      306.20      330.74     12.99 o 
  -4 -13   5        5.69        2.71      5.69 o 
  -3 -13   5       78.56       70.37      9.02 o 
  -2 -13   5        2.45       10.62      3.93 o 
  -1 -13   5       30.26       29.02      4.54 o 
   0 -13   5       32.93       47.96      5.95 o 
   1 -13   5      552.96      566.36     17.89 o 
   2 -13   5      230.54      224.60      8.49 o 
   3 -13   5       16.85       15.49      3.74 o 
  -5 -12   5       89.98       88.62      7.93 o 
  -4 -12   5      206.91      217.48     15.96 o 
  -3 -12   5       22.80       20.14      4.49 o 
  -2 -12   5        0.65       -2.25      2.46 o 
  -1 -12   5       35.73       27.17      4.99 o 
   0 -12   5       66.32       63.93      4.91 o 
   1 -12   5      298.25      296.23     13.37 o 
   2 -12   5       94.69       93.95      6.03 o 
   3 -12   5       21.42       25.36      3.93 o 
   4 -12   5       90.80       90.14      6.29 o 
   5 -12   5      553.19      604.35     25.30 o 
  -6 -11   5       33.87       38.44      5.29 o 
  -5 -11   5      210.26      232.21     10.10 o 
  -4 -11   5      191.13      190.00      9.92 o 
  -3 -11   5      353.28      372.46     12.59 o 
  -2 -11   5       14.26       15.02      3.40 o 
  -1 -11   5       76.98       65.61      4.76 o 
   0 -11   5      267.21      263.29      8.94 o 
   1 -11   5       62.76       60.18      4.70 o 
   2 -11   5      365.65      328.30      9.52 o 
   3 -11   5      175.99      159.93      7.41 o 
   4 -11   5       87.81       73.75      6.38 o 
   5 -11   5       95.60      102.98      7.73 o 
   6 -11   5       35.13       38.53     10.16 o 
  -7 -10   5       13.24       27.45      4.68 o 
  -6 -10   5      146.32      156.14     15.31 o 
  -5 -10   5        8.78       10.35      3.45 o 
  -4 -10   5      139.30      146.84      7.57 o 
  -3 -10   5      129.41      121.76      6.13 o 
  -2 -10   5      248.21      232.75      8.15 o 
  -1 -10   5      170.21      166.05      6.04 o 
   0 -10   5      473.41      439.96      8.12 o 
   1 -10   5      229.12      240.51      6.44 o 
   2 -10   5      735.14      708.02     14.34 o 
   3 -10   5       77.85       81.22      5.39 o 
   4 -10   5       38.29       33.96      4.11 o 
   5 -10   5      376.10      391.29     10.07 o 
   6 -10   5       27.70       24.50      6.39 o 
   7 -10   5      207.97      253.75     18.84 o 
  -7  -9   5      111.69       98.59      7.14 o 
  -6  -9   5      410.24      402.60     15.51 o 
  -5  -9   5       41.97       45.33      7.25 o 
  -4  -9   5        0.03        3.51      2.01 o 
  -3  -9   5      131.47      137.41      5.60 o 
  -2  -9   5     1137.42     1098.47     17.53 o 
  -1  -9   5     2114.16     2135.19     43.54 o 
   0  -9   5      271.66      277.20      7.54 o 
   1  -9   5      172.85      166.98      5.25 o 
   2  -9   5       15.12       21.06      4.64 o 
   3  -9   5       92.74       74.05      4.99 o 
   4  -9   5      871.17      821.58     14.16 o 
   5  -9   5      212.40      234.55      6.88 o 
   6  -9   5       85.34      104.69      6.77 o 
   7  -9   5        8.08        8.52      6.56 o 
  -8  -8   5        2.88        4.95      6.38 o 
  -7  -8   5       57.65       62.99      5.61 o 
  -6  -8   5      168.59      169.01      7.50 o 
  -5  -8   5        0.10       -1.47      1.89 o 
  -4  -8   5       17.79       10.58      2.85 o 
  -3  -8   5       62.93       53.99      3.83 o 
  -2  -8   5      434.47      435.94      9.39 o 
  -1  -8   5      166.30      152.58      4.92 o 
   0  -8   5        0.93       -0.33      1.80 o 
   1  -8   5        3.30        4.39      1.88 o 
   2  -8   5      377.46      389.17      7.35 o 
   3  -8   5       45.39       52.16      3.47 o 
   4  -8   5     3126.76     2966.97     32.76 o 
   5  -8   5       61.09       53.48      3.32 o 
   6  -8   5      140.20      134.85      7.21 o 
   7  -8   5      136.31      141.77     14.88 o 
   8  -8   5      145.21      152.67     16.51 o 
  -8  -7   5      140.76      154.78     16.78 o 
  -7  -7   5      137.75      134.03      8.25 o 
  -6  -7   5        1.98        4.50      2.08 o 
  -5  -7   5      612.40      618.16     11.85 o 
  -4  -7   5      638.08      618.94     11.26 o 
  -3  -7   5      273.85      256.56      6.75 o 
  -2  -7   5     1225.78     1247.21     17.95 o 
  -1  -7   5        7.04        4.58      1.75 o 
   0  -7   5        2.99        5.73      1.47 o 
   1  -7   5      704.72      766.13     10.23 o 
   2  -7   5       41.49       44.87      2.75 o 
   3  -7   5      148.39      143.51      4.86 o 
   4  -7   5      216.36      206.69      5.61 o 
   5  -7   5       16.81       22.43      2.98 o 
   6  -7   5      102.51      101.42      5.48 o 
   7  -7   5      208.34      210.33     15.59 o 
   8  -7   5      309.21      341.25     20.35 o 
  -9  -6   5        6.12       10.10      3.86 o 
  -8  -6   5        2.06        2.04      3.31 o 
  -7  -6   5      136.33      151.95      8.01 o 
  -6  -6   5        0.37        1.56      1.65 o 
  -5  -6   5       20.02       11.87      2.00 o 
  -4  -6   5      141.77      126.33      5.05 o 
  -3  -6   5      847.81      802.95     12.75 o 
  -2  -6   5      603.73      578.72      6.85 o 
  -1  -6   5     2392.69     2349.95     22.28 o 
   0  -6   5      331.00      362.73      5.06 o 
   1  -6   5       31.84       29.84      1.93 o 
   2  -6   5       16.88        9.31      1.82 o 
   3  -6   5      116.54      116.06      4.61 o 
   4  -6   5      105.45       87.69      3.87 o 
   5  -6   5      390.48      351.58      8.67 o 
   6  -6   5     1178.78     1045.48     18.91 o 
   7  -6   5      178.12      159.28      7.77 o 
   8  -6   5      128.70      125.72     13.39 o 
   9  -6   5        0.18       -2.88      5.15 o 
  -9  -5   5       36.15       48.19      6.41 o 
  -8  -5   5      338.60      366.38     13.26 o 
  -7  -5   5       11.03        8.54      2.16 o 
  -6  -5   5      181.90      166.74      5.04 o 
  -5  -5   5        3.93       10.48      2.28 o 
  -4  -5   5      910.55      852.75     11.96 o 
  -3  -5   5      792.97      836.57     12.45 o 
  -2  -5   5      326.26      290.84      4.75 o 
  -1  -5   5        5.58        4.05      0.85 o 
   0  -5   5      895.11      964.77      9.75 o 
   1  -5   5        0.40        0.04      0.81 o 
   2  -5   5      382.87      400.35      5.60 o 
   3  -5   5      550.22      498.76      6.89 o 
   4  -5   5       14.30       15.85      2.01 o 
   5  -5   5      270.10      252.05      6.67 o 
   6  -5   5      226.05      252.83      7.87 o 
   7  -5   5      139.71      147.30      7.79 o 
   8  -5   5        8.27        9.01      5.25 o 
   9  -5   5       39.61       43.11      8.55 o 
  -9  -4   5      200.30      210.57      9.98 o 
  -8  -4   5      172.26      176.87      9.27 o 
  -7  -4   5        9.03        8.95      2.14 o 
  -6  -4   5      392.10      389.69      7.80 o 
  -5  -4   5     1028.51     1023.24     22.61 o 
  -4  -4   5        1.69        1.88      1.29 o 
  -3  -4   5     1293.55     1316.58     17.49 o 
  -2  -4   5       41.24       34.58      1.97 o 
  -1  -4   5       30.30       17.43      1.00 o 
   0  -4   5      113.90       90.59      2.14 o 
   1  -4   5     4527.85     4549.43     31.59 o 
   2  -4   5     2061.69     2237.00     18.25 o 
   3  -4   5       26.31       31.51      1.90 o 
   4  -4   5       40.08       30.02      2.42 o 
   5  -4   5       21.96       20.88      3.61 o 
   6  -4   5      584.39      532.82     14.35 o 
   7  -4   5      385.48      355.70      9.42 o 
   8  -4   5       26.62       18.10      5.80 o 
   9  -4   5      209.10      191.03     13.63 o 
  10  -4   5       61.56       62.91      9.99 o 
  -9  -3   5      269.36      285.29     11.58 o 
  -8  -3   5        0.64        1.53      2.44 o 
  -7  -3   5       18.15       23.12      2.75 o 
  -6  -3   5      697.22      668.31     12.10 o 
  -5  -3   5      209.70      193.86      5.63 o 
  -4  -3   5      126.23      116.79      2.76 o 
  -3  -3   5      554.94      559.27     11.43 o 
  -2  -3   5        2.51        7.89      1.44 o 
  -1  -3   5      294.73      277.42      3.67 o 
   0  -3   5        1.96        2.68      0.95 o 
   1  -3   5      763.98      930.29      7.81 o 
   2  -3   5      195.13      239.12      4.45 o 
   3  -3   5       51.77       56.14      2.15 o 
   4  -3   5      231.40      250.50      5.12 o 
   5  -3   5     1065.21      988.81     16.17 o 
   6  -3   5       68.49       68.10      4.47 o 
   7  -3   5      391.66      357.63      9.10 o 
   8  -3   5       43.88       55.27      6.19 o 
   9  -3   5       93.33       93.04     10.42 o 
  10  -3   5      122.74      118.21     12.26 o 
  -9  -2   5      262.66      261.87     11.34 o 
  -8  -2   5        5.60        5.06      2.55 o 
  -7  -2   5       25.26       19.43      2.88 o 
  -6  -2   5     1023.03     1046.82     14.94 o 
  -5  -2   5     1354.15     1334.78     20.71 o 
  -4  -2   5     2237.30     2196.86     21.12 o 
  -3  -2   5      208.53      194.93      3.49 o 
  -2  -2   5      231.96      231.65      3.55 o 
  -1  -2   5      121.12       89.94      1.91 o 
   0  -2   5      248.10      270.66      4.12 o 
   1  -2   5      542.69      567.27      5.19 o 
   2  -2   5      626.82      725.43      6.81 o 
   3  -2   5     1341.90     1285.23     13.51 o 
   4  -2   5      325.15      356.50      5.53 o 
   5  -2   5      104.98      117.00      3.99 o 
   6  -2   5      569.22      513.25     11.04 o 
   7  -2   5      215.22      219.42      6.71 o 
   8  -2   5      239.43      232.54     11.07 o 
   9  -2   5      269.78      276.93     14.82 o 
  10  -2   5        3.69        4.42      4.78 o 
  -9  -1   5      142.55      131.87      8.71 o 
  -8  -1   5       12.62        9.85      3.05 o 
  -7  -1   5       90.94       90.35      4.15 o 
  -6  -1   5      538.31      528.44     11.98 o 
  -5  -1   5      106.70      115.29      3.09 o 
  -4  -1   5      597.55      629.97      7.64 o 
  -3  -1   5     1031.63      985.01     13.97 o 
  -2  -1   5      272.71      357.62      5.79 o 
  -1  -1   5      109.09      114.86      2.35 o 
   0  -1   5      745.99      683.45      5.97 o 
   1  -1   5     4761.44     4819.49     38.74 o 
   2  -1   5      535.33      578.58      5.89 o 
   3  -1   5     3070.69     3451.20     34.36 o 
   4  -1   5       57.42       41.49      2.61 o 
   5  -1   5      111.81      109.10      3.32 o 
   6  -1   5      214.60      211.74      7.65 o 
   7  -1   5      241.96      241.37     13.24 o 
   8  -1   5        0.17       -0.29      1.28 o 
   9  -1   5       81.06       67.20      8.05 o 
  10  -1   5      413.81      399.82     18.16 o 
 -10   0   5        1.81        3.80      5.12 o 
  -9   0   5      550.85      462.73     63.04 o 
  -8   0   5      165.29      162.31     10.48 o 
  -7   0   5     1018.54     1036.59     18.06 o 
  -6   0   5        1.30       -0.28      1.52 o 
  -5   0   5     1251.03     1203.09     17.90 o 
  -4   0   5     2160.44     2326.33     26.10 o 
  -3   0   5      965.10      960.24     13.54 o 
  -2   0   5     3187.45     3147.34     30.71 o 
  -1   0   5     1254.78     1178.72     10.85 o 
   0   0   5       28.46       22.13      1.17 o 
   1   0   5       73.40       78.90      1.74 o 
   2   0   5      597.64      610.24      6.64 o 
   3   0   5     1538.45     1539.12     16.48 o 
   4   0   5     1254.87     1285.53     12.28 o 
   5   0   5      197.63      202.12      3.47 o 
   6   0   5        9.26        9.69      2.11 o 
   7   0   5     1124.85     1109.40     23.75 o 
   8   0   5      440.11      450.97      9.71 o 
   9   0   5      834.28      815.07     26.09 o 
  10   0   5        3.05        6.21      4.32 o 
  -9   1   5       58.79       58.43      6.97 o 
  -8   1   5       80.90       98.31      6.81 o 
  -7   1   5       66.30       64.65      3.97 o 
  -6   1   5      313.91      298.37      7.68 o 
  -5   1   5       26.36       34.74      3.50 o 
  -4   1   5      146.59      145.10      7.38 o 
  -3   1   5       72.05       62.16      3.73 o 
  -2   1   5      798.56      827.43     10.16 o 
  -1   1   5     2779.45     2878.88     28.18 o 
   0   1   5       46.48       47.54      1.49 o 
   1   1   5       86.00       74.86      1.64 o 
   2   1   5      482.23      410.37      5.50 o 
   3   1   5     3943.72     3912.61     34.91 o 
   4   1   5       94.85       94.48      2.40 o 
   5   1   5      653.44      693.60      8.14 o 
   6   1   5      631.63      583.29      8.02 o 
   7   1   5      621.27      607.04     10.88 o 
   8   1   5        0.80       -0.50      1.61 o 
   9   1   5        0.26        5.25      3.08 o 
  10   1   5       80.54       80.21      8.08 o 
  -9   2   5      371.52      356.44     18.16 o 
  -8   2   5      142.07      126.37     10.88 o 
  -7   2   5       29.62       26.54      3.30 o 
  -6   2   5      743.55      730.78     15.52 o 
  -5   2   5        4.34        2.69      2.40 o 
  -4   2   5       74.50       81.21      3.90 o 
  -3   2   5      225.29      211.01      5.21 o 
  -2   2   5     3448.30     4025.01     42.21 o 
  -1   2   5     1478.95     1627.34     14.54 o 
   0   2   5     3544.22     3599.82     29.82 o 
   1   2   5      340.71      291.59      3.54 o 
   2   2   5        9.57        6.33      0.90 o 
   3   2   5      110.86      140.13      3.00 o 
   4   2   5        0.37        1.81      0.78 o 
   5   2   5     1033.01     1043.28     11.10 o 
   6   2   5      694.64      716.22      8.94 o 
   7   2   5      315.52      313.28     11.77 o 
   8   2   5        4.13        4.94      1.78 o 
   9   2   5      154.04      153.99     10.17 o 
  10   2   5      117.81      131.74      8.47 o 
  -9   3   5       24.49       38.40      8.15 o 
  -8   3   5      905.56      861.31     23.57 o 
  -7   3   5       65.45       60.27      4.65 o 
  -6   3   5      138.32      128.55      6.45 o 
  -5   3   5        6.78        4.42      3.49 o 
  -4   3   5        8.80       11.17      3.13 o 
  -3   3   5      427.92      459.74      6.11 o 
  -2   3   5     2186.49     2231.53     22.63 o 
  -1   3   5       66.10       78.15      1.88 o 
   0   3   5      317.94      329.45      4.19 o 
   1   3   5      300.97      332.19      4.99 o 
   2   3   5        0.59        1.58      1.12 o 
   3   3   5        3.37        2.18      1.02 o 
   4   3   5       57.44       45.64      2.80 o 
   5   3   5     1194.53     1196.64     14.61 o 
   6   3   5      884.30      870.87     13.48 o 
   7   3   5      220.39      223.80      5.60 o 
   8   3   5      115.36      115.31      5.36 o 
   9   3   5      431.57      451.21     29.43 o 
  10   3   5      210.86      184.86      8.99 o 
  -9   4   5      464.54      487.47     23.46 o 
  -8   4   5        0.27        5.04      5.49 o 
  -7   4   5       44.11       28.43      4.82 o 
  -6   4   5      536.37      461.17     14.56 o 
  -5   4   5        2.33        4.15      3.90 o 
  -4   4   5     1304.57     1218.46     18.48 o 
  -3   4   5      125.97      134.68      4.03 o 
  -2   4   5      559.19      585.77      7.21 o 
  -1   4   5        0.06        2.07      0.84 o 
   0   4   5      359.82      456.95      6.59 o 
   1   4   5       18.58        4.81      1.02 o 
   2   4   5      226.26      206.50      4.90 o 
   3   4   5       25.13       34.48      1.98 o 
   4   4   5      146.13      156.68      3.58 o 
   5   4   5      551.53      562.83      8.00 o 
   6   4   5       93.06       91.92      3.45 o 
   7   4   5       63.50       62.85      3.31 o 
   8   4   5        1.37        1.76      2.02 o 
   9   4   5       92.17       78.22      4.54 o 
  10   4   5       16.28       20.92      3.60 o 
  -9   5   5       29.05       36.64      8.93 o 
  -8   5   5       45.00       36.04      8.09 o 
  -7   5   5       11.91        5.29      3.48 o 
  -6   5   5      795.86      768.54     20.71 o 
  -5   5   5      103.95       87.13      4.95 o 
  -4   5   5       15.31       21.48      1.84 o 
  -3   5   5       54.66       65.60      3.31 o 
  -2   5   5      358.69      399.40      6.37 o 
  -1   5   5     1617.54     1723.35     17.32 o 
   0   5   5     5310.61     5463.26     48.89 o 
   1   5   5      397.37      354.01      3.86 o 
   2   5   5        1.43        5.86      0.97 o 
   3   5   5      416.27      400.50      5.56 o 
   4   5   5      590.65      591.08      9.53 o 
   5   5   5      410.48      399.75      7.37 o 
   6   5   5      710.41      698.92      9.61 o 
   7   5   5       20.42       26.20      2.87 o 
   8   5   5       48.32       53.40      5.06 o 
   9   5   5      159.59      170.42     10.92 o 
  -8   6   5        4.34        4.99      6.01 o 
  -7   6   5        4.25        9.07      5.75 o 
  -6   6   5      255.27      250.44     11.51 o 
  -5   6   5       35.21       25.65      3.84 o 
  -4   6   5      227.26      185.43      5.61 o 
  -3   6   5      131.00      138.40      4.27 o 
  -2   6   5      646.05      594.69      8.69 o 
  -1   6   5      301.62      312.46      5.38 o 
   0   6   5       44.95       54.39      2.33 o 
   1   6   5      511.00      604.03      6.35 o 
   2   6   5        5.89        5.02      1.13 o 
   3   6   5      893.27      883.12     14.53 o 
   4   6   5      439.08      447.96      7.78 o 
   5   6   5      793.49      755.36     13.82 o 
   6   6   5       12.69       15.43      2.10 o 
   7   6   5        9.56        9.97      2.51 o 
   8   6   5       67.45       76.51      4.63 o 
   9   6   5        7.64        7.02      2.28 o 
  10   6   5      383.06      384.47     17.76 o 
  -8   7   5       16.98       22.21      7.55 o 
  -7   7   5      275.63      273.72     17.95 o 
  -6   7   5      304.34      277.75     12.74 o 
  -5   7   5     1201.14     1091.55     45.18 o 
  -4   7   5      346.53      319.42      7.75 o 
  -3   7   5        0.25        0.38      1.73 o 
  -2   7   5       77.30       88.74      4.94 o 
  -1   7   5      197.69      194.70      6.22 o 
   0   7   5      233.44      255.21      5.32 o 
   1   7   5      117.90      116.31      2.74 o 
   2   7   5     2862.46     2939.64     29.41 o 
   3   7   5      993.66      987.74     20.97 o 
   4   7   5     1029.69      969.33     19.09 o 
   5   7   5       17.24        8.59      4.63 o 
   6   7   5       64.24       69.37      5.09 o 
   7   7   5      152.37      145.78      6.47 o 
   8   7   5      162.08      141.47      9.26 o 
   9   7   5       51.60       48.22      4.20 o 
  -8   8   5        0.37       -4.68      5.39 o 
  -7   8   5      433.24      445.96     24.19 o 
  -6   8   5      167.72      163.79      8.35 o 
  -5   8   5      189.22      204.67     14.15 o 
  -4   8   5      548.01      553.24     11.28 o 
  -3   8   5       94.82       86.33      6.59 o 
  -2   8   5      108.23      115.26      4.32 o 
  -1   8   5       64.53       82.04      3.99 o 
   0   8   5      455.09      483.97      7.86 o 
   1   8   5        0.69        1.05      1.77 o 
   2   8   5       21.10       24.96      3.78 o 
   3   8   5     1729.12     1743.10     41.02 o 
   4   8   5      171.21      177.57      7.38 o 
   5   8   5       14.09        4.48      2.56 o 
   6   8   5      167.50      172.39      7.22 o 
   7   8   5       67.06       72.07      3.95 o 
   8   8   5       14.77       11.76      5.36 o 
   9   8   5       75.28       78.48      5.51 o 
  -7   9   5       52.88       43.29     10.35 o 
  -6   9   5       99.65      128.91     10.23 o 
  -5   9   5      283.66      279.05     10.57 o 
  -4   9   5      640.38      596.24     12.99 o 
  -3   9   5     3454.45     3112.26     56.17 o 
  -2   9   5      107.15      126.18      9.65 o 
  -1   9   5      715.86      745.83     15.83 o 
   0   9   5        5.58        7.16      2.27 o 
   1   9   5      233.11      235.36      8.13 o 
   2   9   5        7.82       10.59      3.82 o 
   3   9   5      573.88      572.97     24.97 o 
   4   9   5       15.23        9.29      4.53 o 
   5   9   5      130.90      126.64      6.83 o 
   6   9   5       59.77       71.84      5.88 o 
   7   9   5       49.86       41.81      4.67 o 
   8   9   5       72.00       71.14      5.93 o 
  -6  10   5        0.01      -10.04      5.45 o 
  -5  10   5       90.51      116.80      6.57 o 
  -4  10   5      105.54      114.83      7.40 o 
  -3  10   5      960.15      978.20     23.21 o 
  -2  10   5      116.78      118.09      5.92 o 
  -1  10   5        2.72        4.26      2.09 o 
   0  10   5       12.02       10.20      2.76 o 
   1  10   5      661.64      676.62     31.10 o 
   2  10   5     1789.42     1758.80     38.37 o 
   3  10   5     1031.55     1037.83     22.10 o 
   4  10   5       53.26       51.12      7.50 o 
   5  10   5       60.80       60.05      5.69 o 
   6  10   5       95.32      113.59      7.36 o 
   7  10   5       26.86       28.09      4.54 o 
   8  10   5        0.65        5.92      3.43 o 
  -6  11   5       49.12       53.63     11.42 o 
  -5  11   5       56.96       56.41      9.07 o 
  -4  11   5      344.82      342.44     15.25 o 
  -3  11   5        2.52       -1.60      4.15 o 
  -2  11   5        8.35        7.38      2.73 o 
  -1  11   5     1235.10     1213.75     22.48 o 
   0  11   5      238.85      233.38      9.51 o 
   1  11   5      772.40      784.62     17.73 o 
   2  11   5      452.00      435.75     16.01 o 
   3  11   5        8.54       11.65      7.93 o 
   4  11   5      502.52      494.06     17.13 o 
   5  11   5      394.48      384.86     12.69 o 
   6  11   5       95.26       90.90      8.20 o 
   7  11   5       22.87       30.19      4.92 o 
  -5  12   5      171.23      188.12      8.91 o 
  -4  12   5      113.70      111.33      8.37 o 
  -3  12   5      308.02      296.00     11.92 o 
  -2  12   5      441.93      370.66     13.06 o 
  -1  12   5      375.88      376.84     12.81 o 
   0  12   5       55.87       58.61      5.63 o 
   1  12   5      158.11      176.24      8.35 o 
   2  12   5      284.45      291.63     13.61 o 
   3  12   5       77.05       80.78      8.37 o 
   4  12   5      457.95      502.21     23.79 o 
   5  12   5      255.43      242.09     12.47 o 
   6  12   5      185.68      188.98     11.01 o 
  -4  13   5      292.82      297.62     19.93 o 
  -3  13   5       18.78       25.77      7.22 o 
  -2  13   5       28.26       24.27      5.04 o 
  -1  13   5       11.61        6.03      3.04 o 
   0  13   5      204.06      237.23     11.93 o 
   1  13   5       30.43       33.04      5.21 o 
   2  13   5       90.09       90.07      9.42 o 
   3  13   5       43.12       45.42      7.18 o 
   4  13   5        4.73        4.36      4.13 o 
   5  13   5       84.81       91.24      9.24 o 
  -2  14   5       47.24       45.83      6.01 o 
  -1  14   5      543.72      539.52     19.16 o 
   0  14   5     1151.58     1208.91     31.81 o 
   1  14   5       71.60       73.11      7.02 o 
   2  14   5      126.50      129.50     11.53 o 
   3  14   5        6.44        9.58      6.56 o 
   4  14   5      310.62      306.71     17.28 o 
  -3 -13   6        0.87        4.93      3.92 o 
  -2 -13   6       15.40       16.38      4.90 o 
  -1 -13   6       13.64       25.02      5.36 o 
   0 -13   6       47.98       43.68      8.31 o 
   1 -13   6      234.41      235.29     10.93 o 
   2 -13   6       51.04       54.29      5.08 o 
   3 -13   6        0.91       -1.02      3.44 o 
  -5 -12   6       79.67      107.22      8.47 o 
  -4 -12   6        5.88        9.21      5.30 o 
  -3 -12   6       30.28       28.66      5.07 o 
  -2 -12   6      136.51      137.63      9.41 o 
  -1 -12   6       72.57       67.93      7.58 o 
   0 -12   6       15.95       19.83      3.83 o 
   1 -12   6       13.18       14.05      3.13 o 
   2 -12   6        1.65       -0.16      2.84 o 
   3 -12   6        1.75       -1.24      2.50 o 
   4 -12   6       52.68       60.63      5.58 o 
   5 -12   6        7.52        6.21      3.79 o 
  -6 -11   6        0.17        2.55      3.75 o 
  -5 -11   6       31.47       30.25      5.05 o 
  -4 -11   6        7.62       13.05      3.80 o 
  -3 -11   6       10.69       15.54      4.07 o 
  -2 -11   6       22.29       17.76      4.17 o 
  -1 -11   6        0.13       -0.21      2.16 o 
   0 -11   6        2.93        1.86      2.54 o 
   1 -11   6        0.01       -4.31      3.37 o 
   2 -11   6       11.01        9.73      4.40 o 
   3 -11   6      120.58      119.96      6.55 o 
   4 -11   6        1.25        2.89      3.06 o 
   5 -11   6       60.05       71.99      8.62 o 
   6 -11   6      325.18      315.94     15.76 o 
  -6 -10   6       34.51       43.73      5.33 o 
  -5 -10   6        0.01        1.06      4.83 o 
  -4 -10   6       15.63       12.62      3.64 o 
  -3 -10   6      692.82      691.30     18.62 o 
  -2 -10   6        0.91       -2.03      1.95 o 
  -1 -10   6        0.03        2.06      4.21 o 
   0 -10   6      117.00      116.29      4.42 o 
   1 -10   6        1.11        6.18      2.29 o 
   2 -10   6        0.05       -3.96      2.37 o 
   3 -10   6       32.18       20.81      3.13 o 
   4 -10   6       11.87       10.71      2.86 o 
   5 -10   6       21.68       22.27      4.01 o 
   6 -10   6       74.37       77.06      8.86 o 
   7 -10   6      178.77      184.37     18.09 o 
  -7  -9   6       19.13       26.82      7.77 o 
  -6  -9   6      211.48      214.95     15.95 o 
  -5  -9   6        7.20        9.70      3.35 o 
  -4  -9   6       51.69       55.09      4.69 o 
  -3  -9   6       69.91       59.83      4.35 o 
  -2  -9   6      269.32      263.01      7.59 o 
  -1  -9   6       62.54       61.69      3.88 o 
   0  -9   6       25.94       19.73      2.64 o 
   1  -9   6        1.95        1.67      1.61 o 
   2  -9   6      172.34      155.29      6.37 o 
   3  -9   6       11.84        7.83      2.44 o 
   4  -9   6      111.31      104.75      5.60 o 
   5  -9   6      216.65      222.87      7.18 o 
   6  -9   6       66.29       73.84      7.36 o 
   7  -9   6      793.84      836.07     24.73 o 
  -8  -8   6      309.54      336.19     20.88 o 
  -7  -8   6      229.09      212.77     28.46 o 
  -6  -8   6        6.47        4.71      2.92 o 
  -5  -8   6      223.34      228.94      7.43 o 
  -4  -8   6      201.10      187.02      6.20 o 
  -3  -8   6       31.33       29.74      3.03 o 
  -2  -8   6       36.60       30.38      3.22 o 
  -1  -8   6     1796.69     1770.94     21.75 o 
   0  -8   6       13.11       12.84      2.08 o 
   1  -8   6      115.84       98.38      5.33 o 
   2  -8   6      240.61      214.76      6.47 o 
   3  -8   6      314.30      300.30     10.61 o 
   4  -8   6      271.33      295.09      6.93 o 
   5  -8   6      228.07      211.85      5.63 o 
   6  -8   6      403.08      397.36     11.05 o 
   7  -8   6      335.28      320.84     14.56 o 
   8  -8   6       48.41       57.87     10.90 o 
  -8  -7   6       83.70       74.69      7.38 o 
  -7  -7   6        1.22        1.00      3.17 o 
  -6  -7   6       26.04       26.80      5.31 o 
  -5  -7   6      140.21      134.95      8.34 o 
  -4  -7   6       36.88       40.14      3.94 o 
  -3  -7   6        0.05        1.00      1.65 o 
  -2  -7   6       10.66       16.18      2.57 o 
  -1  -7   6      243.41      230.07      5.74 o 
   0  -7   6     1202.28     1171.79     13.04 o 
   1  -7   6      119.76      128.89      3.73 o 
   2  -7   6        6.56        4.81      1.63 o 
   3  -7   6      161.25      155.21      4.75 o 
   4  -7   6      416.98      426.39      8.05 o 
   5  -7   6      192.72      210.59      6.73 o 
   6  -7   6      787.55      760.41     14.02 o 
   7  -7   6        4.49        4.29      3.83 o 
   8  -7   6        1.22        2.06      5.25 o 
  -8  -6   6       22.40       19.40      4.51 o 
  -7  -6   6       55.38       52.03      8.98 o 
  -6  -6   6      493.28      483.96      9.76 o 
  -5  -6   6     1279.10     1288.39     18.66 o 
  -4  -6   6        3.75        5.46      1.90 o 
  -3  -6   6      348.19      337.47      7.64 o 
  -2  -6   6      543.06      497.41      8.32 o 
  -1  -6   6      100.37       90.11      2.64 o 
   0  -6   6        1.09        3.38      1.46 o 
   1  -6   6     1444.59     1539.76     15.26 o 
   2  -6   6      238.97      230.40      4.53 o 
   3  -6   6       95.60      102.60      4.10 o 
   4  -6   6       37.91       44.34      3.01 o 
   5  -6   6     1010.71     1013.82     15.93 o 
   6  -6   6       12.82        9.13      2.83 o 
   7  -6   6       73.43       62.24      5.93 o 
   8  -6   6       87.64       79.50     11.13 o 
   9  -6   6      365.67      381.17     21.64 o 
  -9  -5   6       24.73       24.16      5.73 o 
  -8  -5   6       66.59       67.28      6.62 o 
  -7  -5   6       65.60       66.12      6.30 o 
  -6  -5   6      112.64      112.16      4.52 o 
  -5  -5   6       89.91       90.72      4.05 o 
  -4  -5   6      337.35      320.29     10.24 o 
  -3  -5   6      101.18       90.10      3.60 o 
  -2  -5   6     1137.13     1119.76     12.08 o 
  -1  -5   6      204.08      212.40      3.26 o 
   0  -5   6      579.36      581.32      6.19 o 
   1  -5   6      231.63      249.67      3.81 o 
   2  -5   6      688.11      761.65      7.80 o 
   3  -5   6     1592.64     1546.35     16.82 o 
   4  -5   6      189.15      160.68      4.41 o 
   5  -5   6      594.41      628.84     16.75 o 
   6  -5   6        1.36       -0.48      2.04 o 
   7  -5   6        0.19        1.24      2.30 o 
   8  -5   6      420.48      364.99     19.44 o 
   9  -5   6        6.06       -3.39      4.86 o 
  -9  -4   6        0.01       -2.16      3.13 o 
  -8  -4   6      202.96      221.14     10.11 o 
  -7  -4   6      456.35      473.13     10.45 o 
  -6  -4   6       73.23       75.81      4.28 o 
  -5  -4   6       52.27       52.90      3.74 o 
  -4  -4   6      338.17      326.43      6.26 o 
  -3  -4   6     1647.30     1630.70     17.35 o 
  -2  -4   6      415.79      370.02      5.67 o 
  -1  -4   6      227.08      219.81      3.17 o 
   0  -4   6      126.10      145.98      2.76 o 
   1  -4   6      357.36      390.96      4.53 o 
   2  -4   6      566.00      557.71      6.25 o 
   3  -4   6        0.12        0.56      1.07 o 
   4  -4   6      794.97      799.58     11.29 o 
   5  -4   6      414.00      409.38     10.60 o 
   6  -4   6       92.92       99.14      5.51 o 
   7  -4   6      177.89      188.09      6.95 o 
   8  -4   6       20.63       26.08      5.12 o 
   9  -4   6       24.54       35.05      7.72 o 
  -9  -3   6        3.60        8.82      4.02 o 
  -8  -3   6        1.86        5.91      3.36 o 
  -7  -3   6       13.77       12.13      2.47 o 
  -6  -3   6      755.73      814.01     14.42 o 
  -5  -3   6       60.18       76.21      3.78 o 
  -4  -3   6      801.98      854.53     11.75 o 
  -3  -3   6     1725.79     1646.38     18.76 o 
  -2  -3   6     2623.25     2591.26     23.26 o 
  -1  -3   6      548.14      499.24      5.72 o 
   0  -3   6     1432.18     1526.72     13.73 o 
   1  -3   6     4032.54     4291.88     29.78 o 
   2  -3   6     3493.78     3756.82     28.81 o 
   3  -3   6     2146.90     2115.68     20.75 o 
   4  -3   6      262.17      233.79      4.81 o 
   5  -3   6       45.70       39.71      3.49 o 
   6  -3   6       42.47       31.07      3.32 o 
   7  -3   6     1127.37     1140.56     19.35 o 
   8  -3   6      386.86      369.05     13.57 o 
   9  -3   6      136.00      143.50     11.74 o 
  10  -3   6        3.08        3.00      4.59 o 
  -9  -2   6      324.17      326.90     25.40 o 
  -8  -2   6      475.47      479.81     13.44 o 
  -7  -2   6      341.37      346.56      8.65 o 
  -5  -2   6      839.28      882.60     11.71 o 
  -4  -2   6      334.67      323.46      5.25 o 
  -3  -2   6     1694.59     1720.54     18.53 o 
  -2  -2   6       23.02       11.64      1.26 o 
  -1  -2   6       12.27       13.68      0.88 o 
   0  -2   6     2934.73     2969.46     21.78 o 
   1  -2   6      541.37      653.47      5.92 o 
   2  -2   6     3839.64     4048.56     29.42 o 
   3  -2   6     3080.20     3119.13     27.06 o 
   4  -2   6      907.14      881.66     10.50 o 
   5  -2   6      405.24      388.33      8.64 o 
   6  -2   6      109.37      113.49      5.04 o 
   7  -2   6     1009.00      985.40     17.02 o 
   8  -2   6      190.92      192.62      6.77 o 
   9  -2   6      112.92      121.58     10.17 o 
  10  -2   6        0.36        1.81      4.89 o 
  -9  -1   6      133.07      126.54      9.68 o 
  -8  -1   6        0.10        2.59      2.05 o 
  -7  -1   6       11.71        6.15      4.32 o 
  -6  -1   6       90.14       97.87      4.46 o 
  -5  -1   6       50.22       43.85      2.93 o 
  -4  -1   6     5682.99     5833.16     56.66 o 
  -3  -1   6     1072.80     1097.25     14.03 o 
  -2  -1   6     4111.74     4299.99     41.67 o 
  -1  -1   6     4293.35     4574.60     35.85 o 
   0  -1   6     2476.42     2439.36     18.80 o 
   1  -1   6     9114.21     9456.53     62.41 o 
   2  -1   6      406.59      526.65      5.28 o 
   3  -1   6       39.51       32.79      1.82 o 
   4  -1   6      857.52      937.59     10.53 o 
   5  -1   6      394.28      365.90      7.60 o 
   6  -1   6      461.32      429.31      9.29 o 
   7  -1   6       48.91       41.68      3.50 o 
   8  -1   6        0.06       -1.46      1.45 o 
   9  -1   6      206.87      185.49     11.81 o 
  10  -1   6      196.59      195.38     12.62 o 
  -9   0   6       12.78       12.09      6.53 o 
  -8   0   6        5.31        3.12      2.54 o 
  -7   0   6       51.37       57.41      3.77 o 
  -6   0   6      219.00      223.18      6.00 o 
  -5   0   6      308.32      295.47      7.26 o 
  -4   0   6      348.06      311.29      6.23 o 
  -3   0   6      603.73      681.88     11.64 o 
  -2   0   6       76.90       62.68      2.34 o 
  -1   0   6      819.29      862.46      8.62 o 
   0   0   6      938.13      817.87      7.40 o 
   1   0   6     3786.72     3766.41     26.87 o 
   2   0   6     2461.15     2535.58     21.48 o 
   3   0   6     5840.51     6164.46    130.29 o 
   4   0   6      200.77      209.22      3.77 o 
   5   0   6     1068.94     1091.28     12.06 o 
   6   0   6     1323.50     1244.94     16.65 o 
   7   0   6      225.51      219.48      7.66 o 
   8   0   6      535.38      548.21     14.13 o 
   9   0   6       55.23       50.76      5.61 o 
  10   0   6       12.54        9.28      4.48 o 
  -9   1   6      116.48      100.01      8.89 o 
  -8   1   6       73.49       63.25      6.81 o 
  -7   1   6        1.23        1.12      1.59 o 
  -6   1   6       37.72       36.72      3.35 o 
  -5   1   6      708.35      662.90     17.48 o 
  -4   1   6     2126.97     2196.85     33.64 o 
  -3   1   6      636.48      624.56     10.25 o 
  -2   1   6     5317.09     5766.80     54.40 o 
  -1   1   6     1851.55     1946.61     16.23 o 
   0   1   6     3532.37     3521.58     27.81 o 
   1   1   6     1202.94     1100.60      9.37 o 
   2   1   6     1077.21     1148.29     11.63 o 
   3   1   6      184.54      164.37      3.77 o 
   4   1   6      297.18      307.64      4.40 o 
   5   1   6      282.17      249.21      7.18 o 
   6   1   6      200.36      194.18      4.87 o 
   7   1   6        1.52        3.62      1.79 o 
   8   1   6       21.73       22.84      3.50 o 
   9   1   6        9.14        9.23      3.34 o 
  10   1   6        2.43        3.56      3.97 o 
  -9   2   6      111.65       85.59      8.41 o 
  -8   2   6       16.64       17.21      3.75 o 
  -7   2   6       21.00       19.07      3.68 o 
  -6   2   6      158.65      149.46      6.76 o 
  -5   2   6      363.51      346.42      9.74 o 
  -4   2   6      409.77      372.20      7.93 o 
  -3   2   6      603.15      648.11     10.81 o 
  -2   2   6       23.04       13.74      1.05 o 
  -1   2   6      411.41      575.66      6.39 o 
   0   2   6     8365.70     8793.11     70.70 o 
   1   2   6     1724.55     1683.77     14.04 o 
   2   2   6     3580.95     3830.83     40.75 o 
   3   2   6     3596.89     3684.65     39.48 o 
   4   2   6     1514.27     1521.47     15.12 o 
   5   2   6     6200.44     6370.48     56.72 o 
   6   2   6       20.31       18.80      2.00 o 
   7   2   6        6.71        7.45      1.59 o 
   8   2   6      334.63      343.55      9.20 o 
   9   2   6       15.81       18.21      3.66 o 
  10   2   6      751.77      752.37     23.75 o 
  -9   3   6        1.01       -0.71      4.98 o 
  -8   3   6        1.34        0.15      2.80 o 
  -7   3   6      538.65      527.46     12.19 o 
  -6   3   6      832.60      822.94     17.52 o 
  -5   3   6      482.63      450.32     11.69 o 
  -4   3   6      234.64      217.23      6.18 o 
  -3   3   6      851.54      848.57     10.03 o 
  -2   3   6     3693.32     3846.37     34.66 o 
  -1   3   6     3858.90     4065.80     34.13 o 
   0   3   6      467.68      590.78      6.52 o 
   1   3   6     2157.51     2151.88     21.82 o 
   2   3   6       21.13       25.56      2.15 o 
   3   3   6       89.55      120.93      3.23 o 
   4   3   6     1673.13     1748.30     23.76 o 
   5   3   6       37.26       37.68      2.36 o 
   6   3   6      185.74      205.60      4.66 o 
   7   3   6        1.71        0.36      1.64 o 
   8   3   6      557.42      546.96     12.74 o 
   9   3   6       66.98       68.38      5.57 o 
  10   3   6      167.08      166.78      9.19 o 
  -9   4   6       16.70       17.06      6.84 o 
  -8   4   6      168.36      151.28     12.57 o 
  -7   4   6      251.80      241.98     10.96 o 
  -6   4   6      408.64      424.66     12.13 o 
  -5   4   6       32.18       26.58      3.92 o 
  -4   4   6       28.29       24.28      4.09 o 
  -3   4   6      125.52      106.15      3.73 o 
  -2   4   6     2305.50     2223.52     34.70 o 
  -1   4   6     2701.41     2889.42     23.79 o 
   0   4   6     5811.11     6149.18     50.78 o 
   1   4   6      794.82      825.50      9.89 o 
   2   4   6       15.35       12.68      1.58 o 
   3   4   6     1062.89     1052.71     16.35 o 
   4   4   6     2023.13     2036.84     24.96 o 
   5   4   6      671.68      681.60     15.38 o 
   6   4   6       73.99       85.22      4.05 o 
   7   4   6     1301.32     1292.04     20.61 o 
   8   4   6        2.46        4.00      2.22 o 
   9   4   6       11.75       15.72      3.19 o 
  10   4   6        5.09        9.41      2.78 o 
  -9   5   6      180.44      200.24     15.87 o 
  -8   5   6       20.74       21.24      6.94 o 
  -7   5   6       47.58       65.62     10.02 o 
  -6   5   6      587.59      584.94     17.83 o 
  -5   5   6      118.91      122.71      5.43 o 
  -4   5   6      251.82      255.19      6.41 o 
  -3   5   6      818.51      791.62     11.55 o 
  -2   5   6        4.82       12.60      1.59 o 
  -1   5   6      330.14      319.39      5.28 o 
   0   5   6      375.15      417.00      6.15 o 
   1   5   6      372.94      393.72      6.13 o 
   2   5   6        9.76        6.12      1.45 o 
   3   5   6      578.13      534.39      9.48 o 
   4   5   6     1059.26     1102.26     13.96 o 
   5   5   6      718.61      740.98     11.86 o 
   6   5   6       62.24       55.71      3.57 o 
   7   5   6       25.63       25.01      2.44 o 
   8   5   6      122.96      119.77      5.69 o 
   9   5   6       32.07       27.76      3.37 o 
  10   5   6       84.18       81.70      5.10 o 
  -8   6   6       89.73      134.50     14.44 o 
  -7   6   6      330.67      304.55     18.54 o 
  -6   6   6       23.53       24.82      6.19 o 
  -5   6   6        1.05        7.05      2.91 o 
  -4   6   6      316.10      321.44      7.46 o 
  -3   6   6       95.33       78.72      4.38 o 
  -2   6   6     1447.44     1451.01     17.85 o 
  -1   6   6      436.03      480.51      7.06 o 
   0   6   6       21.09       23.94      2.13 o 
   1   6   6      825.78      834.93      8.28 o 
   2   6   6     1225.59     1247.35     14.93 o 
   3   6   6      817.78      802.92     13.14 o 
   4   6   6      196.33      193.80      5.84 o 
   5   6   6       48.56       45.75      3.36 o 
   6   6   6      381.74      393.13     10.42 o 
   7   6   6        2.03       -1.25      1.73 o 
   8   6   6        0.20        2.71      2.32 o 
   9   6   6        1.09        4.63      3.01 o 
  10   6   6       31.80       23.35      4.81 o 
  -8   7   6      380.66      382.10     22.50 o 
  -7   7   6      112.27      115.29     13.73 o 
  -6   7   6       27.60       22.03      6.64 o 
  -5   7   6       26.78       19.62      3.94 o 
  -4   7   6     1468.92     1484.76     21.97 o 
  -3   7   6        4.52        3.85      2.37 o 
  -2   7   6       66.08       63.39      3.23 o 
  -1   7   6      293.31      296.59      6.03 o 
   0   7   6      939.64     1013.74     12.11 o 
   1   7   6      263.35      286.75      4.73 o 
   2   7   6      221.40      203.16      6.05 o 
   3   7   6      387.04      382.88     10.59 o 
   4   7   6        0.06       -0.10      1.83 o 
   5   7   6        0.40        2.81      1.79 o 
   6   7   6     1038.21     1024.96     20.32 o 
   7   7   6      316.55      290.35      9.17 o 
   8   7   6      158.69      146.78      8.77 o 
   9   7   6       10.35        8.65      3.03 o 
  -7   8   6       10.19        8.00      6.38 o 
  -6   8   6        1.54        1.12      3.44 o 
  -5   8   6      607.84      610.26     15.65 o 
  -4   8   6      360.63      385.06      9.19 o 
  -3   8   6      240.51      249.46      8.89 o 
  -2   8   6      149.82      139.67      7.55 o 
  -1   8   6        3.52        0.09      2.25 o 
   0   8   6        9.92       16.56      2.25 o 
   1   8   6      922.81      921.42     15.65 o 
   2   8   6        0.04        0.92      2.08 o 
   3   8   6        4.19        4.51      4.52 o 
   4   8   6      126.28      131.48      6.73 o 
   5   8   6      256.85      256.95      9.78 o 
   6   8   6       51.87       45.53      5.53 o 
   7   8   6       37.87       40.22      4.42 o 
   8   8   6        8.89        9.44      3.26 o 
   9   8   6        7.38        4.80      2.91 o 
  -7   9   6        2.07        4.52      6.55 o 
  -6   9   6      280.29      277.28     13.14 o 
  -5   9   6      496.16      505.74     17.22 o 
  -4   9   6      121.36      115.72      7.21 o 
  -3   9   6      516.12      522.61     14.97 o 
  -2   9   6      716.19      676.20     24.86 o 
  -1   9   6      451.03      423.57     22.24 o 
   0   9   6      246.97      221.36      6.44 o 
   1   9   6       93.78      106.15      6.05 o 
   2   9   6     1317.38     1277.06     24.60 o 
   3   9   6      207.10      217.38     11.12 o 
   4   9   6      292.41      288.60     10.03 o 
   5   9   6      114.40      100.66      6.61 o 
   6   9   6        9.76       12.97      3.31 o 
   7   9   6       47.13       39.74      4.77 o 
   8   9   6      171.45      159.91     10.59 o 
  -6  10   6      700.83      788.97     32.89 o 
  -5  10   6       36.12       35.85      9.56 o 
  -4  10   6       48.95       56.31     10.11 o 
  -3  10   6      132.58      112.76     23.12 o 
  -2  10   6       11.15       21.12      3.23 o 
  -1  10   6      223.87      198.26      6.61 o 
   0  10   6       11.52        6.89      2.39 o 
   1  10   6       66.55       57.81      5.11 o 
   2  10   6       18.34       21.68      4.63 o 
   3  10   6      233.52      224.16      9.18 o 
   4  10   6        0.96        0.08      2.30 o 
   5  10   6      118.47      128.15      7.42 o 
   6  10   6       21.99       12.41      3.42 o 
   7  10   6        4.30        6.72      3.10 o 
   8  10   6       10.97       11.30      3.59 o 
  -5  11   6      112.44      113.37     14.18 o 
  -4  11   6       14.99        5.27      7.06 o 
  -3  11   6       19.70       22.57      5.98 o 
  -2  11   6       62.23       48.67      5.59 o 
  -1  11   6        9.79       17.54      3.33 o 
   0  11   6        9.59       11.58      2.47 o 
   1  11   6       92.30       86.49      6.46 o 
   2  11   6       34.74       38.15      5.86 o 
   3  11   6       93.14       94.40      9.83 o 
   4  11   6      737.82      713.83     21.82 o 
   5  11   6       58.97       51.40      5.67 o 
   6  11   6        2.88       -1.60      3.80 o 
   7  11   6       27.11       38.26      5.26 o 
  -5  12   6      234.20      255.98     18.24 o 
  -4  12   6        1.60        1.40      3.76 o 
  -3  12   6       32.71       34.44      5.68 o 
  -2  12   6       12.21       13.60      4.23 o 
  -1  12   6       51.97       54.63      4.92 o 
   0  12   6       22.32       25.44      4.29 o 
   1  12   6       10.19       10.55      3.46 o 
   2  12   6       24.51       29.03      5.82 o 
   3  12   6      139.37      137.69     10.82 o 
   4  12   6       13.84       18.73      5.13 o 
   5  12   6       20.32       22.02      5.65 o 
   6  12   6        1.39        4.46      5.14 o 
  -3  13   6      123.28       89.20     14.62 o 
  -2  13   6       75.38       75.83      7.18 o 
  -1  13   6        6.59        5.56      4.99 o 
   0  13   6       13.99       18.40      9.57 o 
   1  13   6        3.53        2.83      3.09 o 
   2  13   6       78.28       72.00      8.61 o 
   3  13   6       44.74       55.36      7.76 o 
   4  13   6       43.46       43.81     19.47 o 
   5  13   6       38.72       39.79      6.63 o 
  -2  14   6       33.32       34.54      5.65 o 
  -1  14   6       16.44       11.08      7.28 o 
   0  14   6       14.39       18.58      5.14 o 
   1  14   6      169.66      173.93      9.48 o 
   2  14   6       37.21       44.22      7.11 o 
   3  14   6       54.85       49.08      7.62 o 
  -2 -13   7        5.62        4.75      6.28 o 
  -1 -13   7       12.53       16.19      4.38 o 
   0 -13   7      185.16      183.80     10.60 o 
   1 -13   7       62.30       57.25      6.79 o 
   2 -13   7      339.76      363.12     16.49 o 
  -4 -12   7       49.33       57.70      6.82 o 
  -3 -12   7        7.83        6.99      3.84 o 
  -2 -12   7      104.44      102.25      8.32 o 
  -1 -12   7      145.79      158.26      8.10 o 
   0 -12   7        2.27       -1.04      3.67 o 
   1 -12   7      365.66      383.51      9.98 o 
   2 -12   7       45.79       43.17      7.38 o 
   3 -12   7        9.10        2.75      3.48 o 
   4 -12   7        1.20        4.01      3.66 o 
  -5 -11   7       46.41       44.51      5.74 o 
  -4 -11   7        2.87        2.40      3.54 o 
  -3 -11   7       93.72      110.41      8.23 o 
  -2 -11   7      105.16       99.45      7.81 o 
  -1 -11   7      208.00      198.18      7.24 o 
   0 -11   7      166.20      174.20      6.96 o 
   1 -11   7       10.20       10.01      2.25 o 
   2 -11   7       81.44       79.72      5.61 o 
   3 -11   7      107.26       93.31      6.17 o 
   4 -11   7       94.40      105.90      6.72 o 
   5 -11   7      396.86      454.89     12.85 o 
  -6 -10   7       78.80       79.30      7.16 o 
  -5 -10   7      494.20      472.64     14.63 o 
  -4 -10   7      106.51      109.66      9.73 o 
  -3 -10   7       63.23       67.27     10.81 o 
  -2 -10   7       49.35       48.01      4.34 o 
  -1 -10   7      311.96      310.32      8.49 o 
   0 -10   7      481.39      475.89      8.61 o 
   1 -10   7      131.91      112.99      8.75 o 
   2 -10   7       55.95       44.72      5.35 o 
   3 -10   7        4.42        1.77      2.78 o 
   4 -10   7       34.31       30.55      3.94 o 
   5 -10   7      234.57      243.51      8.16 o 
   6 -10   7      252.95      276.69     12.14 o 
  -7  -9   7      167.85      189.03     13.75 o 
  -6  -9   7       16.88        7.78      3.47 o 
  -5  -9   7      287.94      303.70     16.86 o 
  -4  -9   7       70.13       68.36      6.15 o 
  -3  -9   7       58.43       53.98      4.26 o 
  -2  -9   7       98.32       88.20      5.22 o 
  -1  -9   7      284.01      279.37      7.04 o 
   0  -9   7      249.16      243.23      5.90 o 
   1  -9   7       41.11       42.00      3.34 o 
   2  -9   7       39.77       35.08      3.95 o 
   3  -9   7        0.07        1.04      1.56 o 
   4  -9   7      323.71      341.84      8.54 o 
   5  -9   7      655.93      642.43     12.43 o 
   6  -9   7       44.74       59.23      8.14 o 
   7  -9   7      182.52      189.39     12.47 o 
  -7  -8   7       92.45       88.16      8.26 o 
  -6  -8   7        0.92        0.26      2.55 o 
  -5  -8   7       48.40       45.43      5.05 o 
  -4  -8   7       26.75       27.50      3.22 o 
  -3  -8   7      582.55      574.91     11.57 o 
  -2  -8   7      582.80      570.38     11.42 o 
  -1  -8   7      793.79      799.34     12.46 o 
   0  -8   7       64.49       66.68      3.33 o 
   1  -8   7        2.87        2.67      1.81 o 
   2  -8   7      253.80      248.03      6.60 o 
   3  -8   7       79.03       78.65      4.57 o 
   4  -8   7      135.45      137.48      6.80 o 
   5  -8   7      283.88      301.91      6.86 o 
   6  -8   7       21.07       34.44      4.30 o 
   7  -8   7       89.67       99.51     14.04 o 
   8  -8   7      474.97      497.30     26.71 o 
  -8  -7   7       62.25       65.72      7.45 o 
  -7  -7   7       25.99       29.11      5.23 o 
  -6  -7   7      120.90      132.29      9.51 o 
  -5  -7   7       14.89       13.17      2.46 o 
  -4  -7   7      379.20      381.53      8.79 o 
  -3  -7   7     1054.69     1016.65     16.16 o 
  -2  -7   7      752.51      742.73     13.04 o 
  -1  -7   7        8.82        6.50      1.90 o 
   0  -7   7      566.85      586.56      7.97 o 
   1  -7   7        0.06        2.03      1.31 o 
   2  -7   7        0.07        3.45      1.65 o 
   3  -7   7       59.95       53.90      3.23 o 
   4  -7   7      177.40      189.83      5.06 o 
   5  -7   7      184.39      178.47      6.32 o 
   6  -7   7       28.30       40.34      3.93 o 
   7  -7   7      495.34      502.72     18.03 o 
   8  -7   7        1.43       -6.73      4.69 o 
  -8  -6   7        8.17       13.93      9.15 o 
  -7  -6   7       72.59       83.52      7.53 o 
  -6  -6   7      210.95      238.89     10.58 o 
  -5  -6   7      195.17      184.44      6.73 o 
  -4  -6   7       27.04       23.06      2.73 o 
  -3  -6   7      586.56      526.79     10.16 o 
  -2  -6   7      427.54      418.14      8.80 o 
  -1  -6   7      208.16      170.13      3.80 o 
   0  -6   7      681.29      688.58      8.10 o 
   1  -6   7       55.00       43.59      2.11 o 
   2  -6   7      703.52      702.19      8.49 o 
   3  -6   7        0.77        0.45      1.59 o 
   4  -6   7       53.94       60.52      3.43 o 
   5  -6   7       28.14       30.71      3.28 o 
   6  -6   7       33.76       31.99      3.96 o 
   7  -6   7      111.61      123.37      9.78 o 
   8  -6   7      295.22      278.33     17.96 o 
   9  -6   7       71.96       62.64     10.75 o 
  -9  -5   7      168.23      183.92     12.19 o 
  -8  -5   7      189.52      196.70     10.17 o 
  -7  -5   7      896.08      932.36     33.35 o 
  -6  -5   7       14.90       16.26      3.44 o 
  -5  -5   7       85.16       87.50      7.43 o 
  -4  -5   7      677.71      630.99     11.11 o 
  -3  -5   7      536.39      497.97      9.42 o 
  -2  -5   7     3862.65     3826.32     39.21 o 
  -1  -5   7      887.16      879.90      9.36 o 
   0  -5   7       99.24      107.37      2.52 o 
   1  -5   7      126.44      111.22      2.70 o 
   2  -5   7      361.07      394.32      6.84 o 
   3  -5   7      905.72      905.70     10.79 o 
   4  -5   7      462.24      457.10      7.79 o 
   5  -5   7      234.90      217.84      6.46 o 
   6  -5   7       36.26       31.79      3.78 o 
   7  -5   7      550.26      539.52     12.82 o 
   8  -5   7        9.47       16.54      4.71 o 
   9  -5   7       22.12       18.39      6.94 o 
  -9  -4   7      159.86      148.30     11.35 o 
  -8  -4   7       40.47       35.11      5.52 o 
  -7  -4   7        0.39        4.26      5.00 o 
  -6  -4   7        0.21       -0.36      1.56 o 
  -5  -4   7      178.01      161.21      5.09 o 
  -4  -4   7     2773.24     2718.17     36.22 o 
  -3  -4   7       13.38       36.01      3.39 o 
  -2  -4   7      650.66      629.18      7.91 o 
  -1  -4   7      252.54      278.43      4.21 o 
   0  -4   7     1700.80     1672.36     14.51 o 
   1  -4   7        1.16        3.03      0.87 o 
   2  -4   7      252.66      301.04      4.24 o 
   3  -4   7     1138.30     1133.78     12.28 o 
   4  -4   7      466.58      468.33      7.34 o 
   5  -4   7      204.37      177.42      6.13 o 
   6  -4   7      559.67      552.79     12.08 o 
   7  -4   7        0.07        1.92      2.30 o 
   8  -4   7       61.78       58.30      6.86 o 
   9  -4   7       41.75       40.25      8.11 o 
  -9  -3   7        0.45        0.84      4.23 o 
  -8  -3   7      182.27      177.68      9.75 o 
  -7  -3   7       59.62       63.82      4.46 o 
  -6  -3   7        6.84        6.93      2.06 o 
  -5  -3   7     1252.94     1215.11     18.69 o 
  -4  -3   7      560.84      565.33      9.78 o 
  -3  -3   7       14.04       17.72      1.94 o 
  -2  -3   7        3.46        4.43      1.13 o 
  -1  -3   7      332.16      319.21      4.55 o 
   0  -3   7     1896.32     1954.07     15.41 o 
   1  -3   7        0.95       -0.25      1.03 o 
   2  -3   7      499.21      497.87      5.51 o 
   3  -3   7       73.70       86.38      2.25 o 
   4  -3   7       13.27        9.77      1.75 o 
   5  -3   7     1839.07     1711.57     25.20 o 
   6  -3   7      306.45      310.56      8.47 o 
   7  -3   7        7.64        8.76      2.43 o 
   8  -3   7       64.36       63.93      6.99 o 
   9  -3   7      169.87      167.83     12.85 o 
  10  -3   7       43.42       41.99      8.32 o 
  -9  -2   7       44.97       54.14      6.72 o 
  -8  -2   7        0.38        2.44      2.69 o 
  -7  -2   7      237.66      239.10     10.42 o 
  -6  -2   7      222.64      250.61      7.26 o 
  -5  -2   7      241.43      218.34      6.53 o 
  -4  -2   7     1093.52     1110.58     12.71 o 
  -3  -2   7      139.85      142.41      3.10 o 
  -2  -2   7     3084.77     3217.56     30.06 o 
  -1  -2   7     2085.14     2353.04     19.61 o 
   0  -2   7     2093.38     2127.13     16.35 o 
   1  -2   7      179.09      161.13      2.59 o 
   2  -2   7      118.40      130.42      2.64 o 
   3  -2   7       63.68       60.18      2.21 o 
   4  -2   7        4.23       12.10      1.67 o 
   5  -2   7      353.79      357.17      8.52 o 
   6  -2   7       47.86       50.97      3.92 o 
   7  -2   7        2.83        2.95      1.93 o 
   8  -2   7      157.17      149.86      8.63 o 
   9  -2   7       48.42       56.49      6.62 o 
  10  -2   7      361.10      360.05     18.39 o 
  -9  -1   7       26.46       17.92      4.73 o 
  -8  -1   7      201.12      190.67      9.92 o 
  -7  -1   7      170.76      163.62      6.16 o 
  -6  -1   7      638.23      614.50     22.27 o 
  -5  -1   7      650.89      656.30     11.88 o 
  -4  -1   7      667.05      619.11     12.92 o 
  -3  -1   7        1.46        3.98      1.28 o 
  -2  -1   7      281.19      316.70      5.28 o 
  -1  -1   7       80.97       53.22      1.97 o 
   0  -1   7     1392.28     1552.69     12.34 o 
   1  -1   7     3097.97     3329.60     23.34 o 
   2  -1   7      977.31      989.56      9.56 o 
   3  -1   7     1138.35     1216.63     14.06 o 
   4  -1   7       35.42       29.57      1.78 o 
   5  -1   7     1238.63     1248.88     16.93 o 
   6  -1   7      221.21      213.91      6.52 o 
   7  -1   7      424.61      419.83      9.72 o 
   8  -1   7      500.16      504.00     11.28 o 
   9  -1   7      130.54      129.16      8.41 o 
  10  -1   7      132.27      133.65     10.85 o 
  -9   0   7       18.15       17.50      4.74 o 
  -8   0   7      155.91      149.28      7.82 o 
  -7   0   7       30.80       27.18      3.26 o 
  -6   0   7     1124.98     1102.29     17.93 o 
  -5   0   7      703.65      669.76     14.28 o 
  -4   0   7      993.66     1009.80     15.84 o 
  -3   0   7      316.61      307.32      5.16 o 
  -2   0   7     5963.94     6280.31     51.19 o 
  -1   0   7     1094.76     1205.97     10.97 o 
   0   0   7       39.24       77.25      1.93 o 
   1   0   7     1048.85     1184.31      9.78 o 
   2   0   7      868.51      820.37      8.05 o 
   3   0   7        6.48        1.36      1.03 o 
   4   0   7      849.36      807.83      9.61 o 
   5   0   7        4.27        1.53      1.04 o 
   6   0   7       91.22      100.23      4.60 o 
   7   0   7      170.85      163.05      8.27 o 
   8   0   7      329.80      339.35      8.60 o 
   9   0   7        5.33        7.10      5.12 o 
  10   0   7       63.27       49.31      7.60 o 
  -9   1   7       94.69       98.31     12.77 o 
  -8   1   7       21.52       21.56      5.63 o 
  -7   1   7      212.46      219.99      6.59 o 
  -6   1   7        7.21        8.17      2.32 o 
  -5   1   7      197.28      210.94      7.53 o 
  -4   1   7        8.64        7.01      2.64 o 
  -3   1   7     1670.24     1627.72     22.13 o 
  -2   1   7       18.55       32.55      1.70 o 
  -1   1   7     2460.54     2477.09     25.04 o 
   0   1   7     2158.25     2380.41     19.66 o 
   1   1   7       12.93       24.30      1.26 o 
   2   1   7     2260.21     2540.91     24.31 o 
   3   1   7     7843.53     8127.53     77.39 o 
   4   1   7      347.39      345.74      5.31 o 
   5   1   7      373.42      401.42      6.94 o 
   6   1   7      264.29      241.56      7.84 o 
   7   1   7      650.59      653.75     12.19 o 
   8   1   7       26.59       24.00      2.91 o 
   9   1   7       29.82       36.17      6.77 o 
  10   1   7        0.12        0.82      3.69 o 
  -9   2   7      102.45       91.27     10.84 o 
  -8   2   7        0.45        3.90      6.52 o 
  -7   2   7      298.93      277.55     15.70 o 
  -6   2   7       98.63       87.99      5.91 o 
  -5   2   7      429.99      419.59     11.10 o 
  -4   2   7     1481.17     1529.06     21.75 o 
  -3   2   7       42.92       42.61      3.10 o 
  -2   2   7     1152.62     1220.51     13.54 o 
  -1   2   7      726.66      717.39      8.98 o 
   0   2   7     2209.54     2473.40     25.18 o 
   1   2   7      936.33     1046.03      9.55 o 
   2   2   7       26.49       15.81      1.46 o 
   3   2   7      170.88      192.17      4.39 o 
   4   2   7      859.16      949.17     11.53 o 
   5   2   7      657.07      598.38     15.52 o 
   6   2   7      335.07      306.38      6.33 o 
   7   2   7      579.68      604.63     11.29 o 
   8   2   7      414.94      446.33      9.67 o 
   9   2   7      257.35      263.84     18.40 o 
  10   2   7        8.93       15.53      4.63 o 
  -9   3   7       77.68       77.58     10.86 o 
  -8   3   7      165.43      171.73     15.26 o 
  -7   3   7      176.40      159.79      9.47 o 
  -6   3   7       17.60       12.08      3.07 o 
  -5   3   7       17.64       19.94      3.76 o 
  -4   3   7      101.45      113.68      4.93 o 
  -3   3   7       12.27       25.28      2.07 o 
  -2   3   7       31.26       32.05      1.43 o 
  -1   3   7       73.97       83.94      2.49 o 
   0   3   7      155.15      136.46      3.10 o 
   1   3   7     2278.10     2336.54     20.26 o 
   2   3   7      633.32      762.60     10.44 o 
   3   3   7     2291.70     2397.07     30.44 o 
   4   3   7        4.78        6.88      1.47 o 
   5   3   7     2374.79     2509.21     59.86 o 
   6   3   7      364.47      331.88      8.06 o 
   7   3   7       12.87       11.20      3.30 o 
   8   3   7        0.20        0.91      3.16 o 
   9   3   7       15.85       17.03      4.13 o 
  10   3   7       71.31       76.91     14.34 o 
  -9   4   7       38.66       36.04      8.19 o 
  -8   4   7      266.96      268.13     16.94 o 
  -7   4   7       27.68       22.63      6.52 o 
  -6   4   7      147.02      137.16      7.20 o 
  -5   4   7      381.40      373.45     10.93 o 
  -4   4   7     1350.67     1275.34     19.67 o 
  -3   4   7      135.27      125.62      4.37 o 
  -2   4   7      104.99      132.08      3.45 o 
  -1   4   7      701.88      719.54      7.62 o 
   0   4   7        9.45       13.76      1.49 o 
   1   4   7     1884.64     1983.95     21.35 o 
   2   4   7      576.04      570.11      8.68 o 
   3   4   7       19.27       27.43      2.48 o 
   4   4   7      290.26      300.68      5.73 o 
   5   4   7      539.98      536.22     11.18 o 
   6   4   7     2122.21     2164.17     41.19 o 
   7   4   7       30.99       22.26      4.97 o 
   8   4   7       17.84       17.59      3.47 o 
   9   4   7      122.99      127.19     11.34 o 
  10   4   7      127.44      138.47      7.01 o 
  -8   5   7       32.41       25.25      7.72 o 
  -7   5   7        9.02        7.11      5.37 o 
  -6   5   7       32.58       53.54      6.93 o 
  -5   5   7      681.37      674.96     12.92 o 
  -4   5   7       51.94       43.71      2.55 o 
  -3   5   7      932.98      904.01     12.94 o 
  -2   5   7      960.17      951.55     11.94 o 
  -1   5   7      124.83      161.10      3.47 o 
   0   5   7        6.07        6.73      1.17 o 
   1   5   7     1896.04     1953.19     20.81 o 
   2   5   7      144.43      158.99      4.30 o 
   3   5   7      163.06      172.65     10.08 o 
   4   5   7       68.37       50.25      3.18 o 
   5   5   7     1075.50     1098.07     41.15 o 
   6   5   7      196.34      175.25      7.73 o 
   7   5   7       94.09      117.67      9.86 o 
   8   5   7        4.16        1.22      2.67 o 
   9   5   7        4.01        1.49      2.39 o 
  10   5   7       90.53       97.09      6.73 o 
  -8   6   7        0.61        3.00      5.49 o 
  -7   6   7       41.07       40.39      8.43 o 
  -6   6   7      692.22      625.81     19.64 o 
  -5   6   7       24.12       27.18      3.93 o 
  -4   6   7      464.62      442.85      9.06 o 
  -3   6   7      499.02      488.71     10.05 o 
  -2   6   7      426.91      433.34      7.35 o 
  -1   6   7      555.29      574.49      7.96 o 
   0   6   7       10.86        6.02      1.35 o 
   1   6   7       10.41       11.64      1.30 o 
   2   6   7      954.87      977.76     12.61 o 
   3   6   7     1517.79     1552.58     42.39 o 
   4   6   7      536.64      487.09     14.07 o 
   5   6   7      471.01      386.94     27.42 o 
   6   6   7     1156.99     1151.62     21.89 o 
   7   6   7       96.23       95.18      5.74 o 
   8   6   7      437.93      445.65     11.82 o 
   9   6   7       59.09       62.28      4.89 o 
  -8   7   7        0.08       -3.02      5.28 o 
  -7   7   7      264.60      309.01     19.60 o 
  -6   7   7      104.27       99.01     12.36 o 
  -5   7   7       70.14       66.52      5.82 o 
  -4   7   7       27.35       33.84      3.25 o 
  -3   7   7       51.14       57.92      5.82 o 
  -2   7   7      102.21      121.29      4.94 o 
  -1   7   7      982.43      955.66     12.66 o 
   0   7   7        0.24        6.53      1.80 o 
   1   7   7      768.23      782.21     10.48 o 
   2   7   7        6.17        8.33      2.69 o 
   3   7   7      466.45      462.24     12.44 o 
   4   7   7      827.89      807.94     17.21 o 
   5   7   7       23.43       26.67      3.56 o 
   6   7   7      119.69      118.40      6.55 o 
   7   7   7        4.65        3.50      2.56 o 
   8   7   7       12.98       12.29      3.76 o 
   9   7   7       18.20       17.53      3.49 o 
  -7   8   7        1.15        2.88      6.28 o 
  -6   8   7      386.65      388.92     20.26 o 
  -5   8   7      127.12      135.45      8.28 o 
  -4   8   7      224.25      221.86      6.99 o 
  -3   8   7      131.44      151.66      7.13 o 
  -2   8   7      114.51      119.41      5.00 o 
  -1   8   7        2.62        5.41      2.19 o 
   0   8   7      112.03      110.82      4.55 o 
   1   8   7      446.97      455.42      7.78 o 
   2   8   7       68.09       66.03      5.79 o 
   3   8   7     1047.83     1008.33     29.65 o 
   4   8   7      861.06      809.79     57.99 o 
   5   8   7        0.75        4.54      1.85 o 
   6   8   7        6.85        9.16      2.57 o 
   7   8   7       76.97       79.09      6.06 o 
   8   8   7      734.03      785.12     18.05 o 
   9   8   7       90.82       96.30      6.49 o 
  -7   9   7      426.34      496.26     26.86 o 
  -6   9   7       58.81       49.96      7.22 o 
  -5   9   7        1.47        0.20      5.81 o 
  -4   9   7      177.40      178.01      8.39 o 
  -3   9   7       65.58       67.40      8.24 o 
  -2   9   7       34.78       41.97      5.02 o 
  -1   9   7      140.12      147.55      6.64 o 
   0   9   7       35.18       30.13      3.20 o 
   1   9   7       90.14       89.95      5.32 o 
   2   9   7      701.89      700.02     16.46 o 
   3   9   7      447.52      418.94     12.24 o 
   4   9   7      598.50      588.49     18.00 o 
   5   9   7        0.96        1.21      2.61 o 
   6   9   7       96.22      100.30      6.94 o 
   7   9   7       15.57        9.04      3.05 o 
   8   9   7        0.53        1.17      2.86 o 
  -6  10   7      276.89      265.23     18.52 o 
  -5  10   7        0.25       10.88      7.61 o 
  -4  10   7      574.57      564.71     16.03 o 
  -3  10   7      368.00      401.46     13.29 o 
  -2  10   7        1.38        2.01      4.35 o 
  -1  10   7        3.30        4.31      2.39 o 
   0  10   7      105.42      108.01      4.98 o 
   1  10   7       33.70       31.01      4.12 o 
   2  10   7      231.17      196.60      9.10 o 
   3  10   7       10.75       14.56      3.76 o 
   4  10   7      182.37      179.27     10.76 o 
   5  10   7       44.76       48.61      5.84 o 
   6  10   7      157.19      155.11      8.04 o 
   7  10   7        0.07        2.01      2.92 o 
   8  10   7        8.87        8.71      3.42 o 
  -5  11   7      157.33      158.95     16.22 o 
  -4  11   7      225.04      225.76     10.27 o 
  -3  11   7      243.48      229.40     10.18 o 
  -2  11   7       53.37       49.57     17.95 o 
  -1  11   7        4.53        7.07      2.77 o 
   0  11   7        0.22        0.10      2.04 o 
   1  11   7       91.99       98.15      9.14 o 
   2  11   7      181.48      205.59     12.23 o 
   3  11   7        9.61        4.86      3.28 o 
   4  11   7        6.93        6.72      4.01 o 
   5  11   7       39.80       36.89      5.05 o 
   6  11   7       95.06       80.49      6.95 o 
   7  11   7       39.23       30.64      8.66 o 
  -4  12   7      397.39      428.33     14.59 o 
  -3  12   7      201.21      230.19     10.77 o 
  -2  12   7      175.40      153.43      8.71 o 
  -1  12   7       34.69       51.94      4.85 o 
   0  12   7        7.61        9.88      3.42 o 
   1  12   7      329.29      356.49     11.84 o 
   2  12   7      318.83      326.25     14.46 o 
   3  12   7      311.50      300.51     13.99 o 
   4  12   7       38.77       41.84      6.57 o 
   5  12   7       22.93       23.19      4.74 o 
   6  12   7       90.12       81.31      9.99 o 
  -3  13   7       14.92        9.53      4.27 o 
  -2  13   7        3.62        1.77      4.96 o 
  -1  13   7      230.62      247.41     15.52 o 
   0  13   7      231.55      243.50     12.23 o 
   1  13   7       43.80       48.46      5.77 o 
   2  13   7      273.48      296.03     23.15 o 
   3  13   7        7.96        9.76      4.63 o 
   4  13   7        5.07        2.71      3.82 o 
   5  13   7       32.03       42.27      7.15 o 
  -1  14   7      163.06      170.81     14.98 o 
   0  14   7        7.78        9.20      4.54 o 
   1  14   7      147.45      133.89     16.64 o 
   2  14   7        7.04        9.09      5.75 o 
   3  14   7       24.07       33.27      6.83 o 
  -2 -13   8       18.19       17.01      5.89 o 
  -1 -13   8       46.56       61.16      8.48 o 
   0 -13   8        5.19        9.30      6.80 o 
   1 -13   8        1.60        5.09      3.35 o 
   2 -13   8        1.05        4.92      5.14 o 
  -4 -12   8       98.62       97.78     15.11 o 
  -3 -12   8       95.04      110.06     15.73 o 
  -2 -12   8        4.39        4.28      5.02 o 
  -1 -12   8      770.93      795.38     17.59 o 
   0 -12   8       35.14       39.87      5.78 o 
   1 -12   8        0.02       -1.03      2.83 o 
   2 -12   8       44.23       36.26      5.06 o 
   3 -12   8      184.67      208.22      8.71 o 
   4 -12   8       43.74       41.20      5.35 o 
  -5 -11   8      156.11      136.40      9.39 o 
  -4 -11   8        8.29        4.58      3.91 o 
  -3 -11   8       10.12       12.38      8.31 o 
  -2 -11   8      174.19      168.26     11.22 o 
  -1 -11   8       72.37       81.24      5.50 o 
   0 -11   8      391.80      356.10      9.73 o 
   1 -11   8        0.59        2.98      2.76 o 
   2 -11   8       47.39       51.95      4.77 o 
   3 -11   8       20.90       20.89      3.87 o 
   4 -11   8      557.89      607.46     16.76 o 
   5 -11   8       66.07       68.08      5.99 o 
  -6 -10   8       18.00       26.02      5.92 o 
  -5 -10   8        2.12        3.48      3.42 o 
  -4 -10   8       62.20       45.38      5.62 o 
  -3 -10   8      803.53      775.42     19.50 o 
  -2 -10   8      188.84      182.91      8.06 o 
  -1 -10   8       41.01       45.83      3.81 o 
   0 -10   8       18.95       17.50      3.27 o 
   1 -10   8      757.22      766.27     15.10 o 
   2 -10   8        0.49        1.93      2.56 o 
   3 -10   8      424.87      402.51     11.96 o 
   4 -10   8        0.38       -0.80      2.79 o 
   5 -10   8       15.68       16.46      3.91 o 
   6 -10   8       58.34       38.55      7.60 o 
  -6  -9   8      148.26      152.04      8.50 o 
  -5  -9   8      178.05      182.41     11.81 o 
  -4  -9   8      101.49      105.24     12.88 o 
  -3  -9   8       89.78       86.53      8.21 o 
  -2  -9   8      394.17      388.61      9.79 o 
  -1  -9   8       34.03       33.97      4.10 o 
   0  -9   8        0.93       -1.08      1.54 o 
   1  -9   8      143.22      157.62      5.33 o 
   2  -9   8      529.03      489.21     12.73 o 
   3  -9   8       41.94       38.04      4.21 o 
   4  -9   8      146.88      137.08      7.18 o 
   5  -9   8        3.48        7.23      2.98 o 
   6  -9   8      690.03      751.59     19.83 o 
   7  -9   8        3.71        9.33      5.73 o 
  -7  -8   8        0.24        6.96      4.06 o 
  -6  -8   8       31.88       28.70      9.11 o 
  -5  -8   8       23.31       22.33      3.94 o 
  -4  -8   8       28.82       29.57      3.77 o 
  -3  -8   8      942.56      927.32     15.98 o 
  -2  -8   8        5.83        7.60      2.60 o 
  -1  -8   8      156.58      160.32      5.25 o 
   0  -8   8       82.07       87.18      3.75 o 
   1  -8   8       79.76       92.27      4.16 o 
   2  -8   8      200.09      186.32      6.36 o 
   3  -8   8        3.93        5.86      2.29 o 
   4  -8   8      300.47      316.92      8.03 o 
   5  -8   8      142.59      138.72      4.78 o 
   6  -8   8      419.18      412.66     11.59 o 
   7  -8   8      125.13      132.95     11.40 o 
   8  -8   8        1.31       -0.03      6.03 o 
  -8  -7   8       16.05       16.51      6.18 o 
  -7  -7   8        1.30        2.43      3.79 o 
  -6  -7   8       16.37       11.67      5.74 o 
  -5  -7   8        3.36       -0.87      2.62 o 
  -4  -7   8      794.78      761.39     13.73 o 
  -3  -7   8      663.46      650.28     12.27 o 
  -2  -7   8      175.21      169.68      5.90 o 
  -1  -7   8       16.10       10.88      2.44 o 
   0  -7   8     1467.29     1412.08     17.60 o 
   1  -7   8      156.92      152.27      4.07 o 
   2  -7   8     1034.86     1006.41     14.00 o 
   3  -7   8      287.79      256.54      5.87 o 
   4  -7   8       10.45        8.25      2.40 o 
   5  -7   8      512.84      518.95     11.11 o 
   6  -7   8      859.65      862.18     15.59 o 
   7  -7   8       21.53       18.21      8.36 o 
   8  -7   8        7.23        9.06      6.61 o 
  -8  -6   8        6.45        8.97      5.53 o 
  -7  -6   8       37.72       37.16      5.66 o 
  -6  -6   8       62.05       67.27      6.89 o 
  -5  -6   8       10.84       11.92      2.40 o 
  -4  -6   8      181.39      171.54      5.76 o 
  -3  -6   8       69.63       76.31      4.46 o 
  -2  -6   8      385.03      397.21      8.31 o 
  -1  -6   8     1371.70     1360.95     15.23 o 
   0  -6   8        0.42        1.19      1.13 o 
   1  -6   8      180.53      183.42      4.05 o 
   2  -6   8        3.25        3.04      1.26 o 
   3  -6   8      669.34      655.34     10.83 o 
   4  -6   8       70.06       64.01      3.33 o 
   5  -6   8      415.68      413.83      9.47 o 
   6  -6   8       16.94       15.08      3.31 o 
   7  -6   8      237.87      236.92     12.04 o 
   8  -6   8      194.50      219.70     12.05 o 
   9  -6   8       12.56        2.64      5.84 o 
  -8  -5   8      371.57      355.39     14.24 o 
  -7  -5   8        8.82       13.25      4.20 o 
  -6  -5   8      131.18      118.70     10.71 o 
  -5  -5   8        8.20       12.81      2.22 o 
  -4  -5   8      307.25      307.31      9.86 o 
  -3  -5   8      117.17       98.03      6.92 o 
  -2  -5   8       86.53       83.59      3.80 o 
  -1  -5   8     1406.45     1351.22     14.05 o 
   0  -5   8      635.14      616.00      7.08 o 
   1  -5   8      363.13      372.47      5.08 o 
   2  -5   8      857.51      833.37      8.98 o 
   3  -5   8       19.09       22.47      2.19 o 
   4  -5   8     1593.51     1524.95     18.38 o 
   5  -5   8      141.49      160.37      5.67 o 
   6  -5   8      860.85      819.93     16.24 o 
   7  -5   8       44.02       45.94      5.24 o 
   8  -5   8      280.88      268.70     12.80 o 
   9  -5   8        0.05        2.34      5.32 o 
  -8  -4   8      171.24      164.73     10.03 o 
  -7  -4   8      235.71      244.34     11.13 o 
  -6  -4   8        0.10       -1.05      1.90 o 
  -5  -4   8      438.63      453.93      9.97 o 
  -4  -4   8      296.21      312.04      7.31 o 
  -3  -4   8       94.45       93.89      4.29 o 
  -2  -4   8      696.34      636.98      8.26 o 
  -1  -4   8       38.51       40.33      1.98 o 
   0  -4   8      339.26      349.53      4.81 o 
   1  -4   8        8.52       21.59      1.50 o 
   2  -4   8      193.35      230.73      4.54 o 
   3  -4   8      110.82      126.49      2.97 o 
   4  -4   8     1236.20     1226.03     15.04 o 
   5  -4   8      733.65      733.01     12.72 o 
   6  -4   8      593.26      552.58     12.35 o 
   7  -4   8       43.79       44.91      4.35 o 
   8  -4   8        7.64        7.64      3.96 o 
   9  -4   8      441.53      445.94     22.27 o 
  -9  -3   8      169.01      168.10     12.32 o 
  -8  -3   8        1.26        6.36      3.78 o 
  -6  -3   8     1105.45     1110.37     19.09 o 
  -5  -3   8        0.68        0.49      1.86 o 
  -4  -3   8      174.36      183.55      5.38 o 
  -3  -3   8       27.29       14.52      2.89 o 
  -2  -3   8     1092.79     1036.37     11.38 o 
  -1  -3   8     1592.32     1682.56     17.12 o 
   0  -3   8     1209.01     1250.34     12.05 o 
   1  -3   8     1916.44     1977.22     15.94 o 
   2  -3   8        8.34       26.50      1.52 o 
   3  -3   8     2440.25     2445.26     21.42 o 
   4  -3   8      168.64      133.62      4.76 o 
   5  -3   8       92.55       86.21      5.69 o 
   6  -3   8      214.83      204.74      6.98 o 
   7  -3   8       47.13       53.42      4.48 o 
   8  -3   8      372.83      356.83     13.92 o 
   9  -3   8        2.29        8.90      7.94 o 
  -9  -2   8       13.34       14.05      5.93 o 
  -8  -2   8       89.27       90.95      8.16 o 
  -7  -2   8       85.72       80.35      6.28 o 
  -6  -2   8       22.30       27.39      3.28 o 
  -5  -2   8        1.74       -0.73      1.64 o 
  -4  -2   8        8.82        7.34      1.61 o 
  -3  -2   8      868.65      866.59     10.10 o 
  -2  -2   8      612.32      681.24      8.70 o 
  -1  -2   8      132.09      120.63      2.51 o 
   0  -2   8      842.90      869.47      8.38 o 
   1  -2   8      326.92      368.02      4.30 o 
   2  -2   8      761.75      723.66      9.81 o 
   3  -2   8     1255.77     1135.94     11.22 o 
   4  -2   8      917.20      897.98     11.18 o 
   5  -2   8      142.14      142.58      5.55 o 
   6  -2   8      342.80      324.48      8.56 o 
   7  -2   8        8.34        8.70      2.42 o 
   8  -2   8      182.13      177.28      9.42 o 
   9  -2   8       55.10       60.68      7.00 o 
  10  -2   8        9.01       11.30      5.37 o 
  -9  -1   8        0.24       -4.48      4.38 o 
  -8  -1   8       32.56       39.30      5.81 o 
  -7  -1   8      767.67      760.97     17.99 o 
  -6  -1   8      503.65      507.03     11.26 o 
  -5  -1   8       31.84       28.93      3.64 o 
  -4  -1   8      583.25      556.44     10.26 o 
  -3  -1   8      191.40      180.54      4.22 o 
  -2  -1   8      519.52      591.09      8.33 o 
  -1  -1   8        2.09        0.93      0.97 o 
   0  -1   8      817.39      794.24      7.40 o 
   1  -1   8      742.66      897.86      8.18 o 
   2  -1   8     3194.91     3438.00     28.18 o 
   3  -1   8      477.22      475.14      5.63 o 
   4  -1   8      841.65      932.42     15.24 o 
   5  -1   8       72.64       68.57      5.46 o 
   6  -1   8       10.14       12.02      2.55 o 
   7  -1   8        4.60        1.36      2.42 o 
   8  -1   8       23.35       27.39      4.80 o 
   9  -1   8        1.93        7.90      3.71 o 
  10  -1   8        4.29        1.07      4.45 o 
  -9   0   8        0.19        0.62      4.77 o 
  -8   0   8        0.03       -0.09      4.35 o 
  -7   0   8       59.28       58.54      5.45 o 
  -6   0   8      327.04      320.89      9.68 o 
  -5   0   8      200.40      189.49      7.32 o 
  -4   0   8      252.62      255.26      8.04 o 
  -3   0   8      822.71      855.44     10.87 o 
  -2   0   8      281.73      312.53      4.74 o 
  -1   0   8       76.01       82.42      2.65 o 
   0   0   8      346.91      344.40      4.13 o 
   1   0   8      190.98      271.04      3.60 o 
   2   0   8      817.61      789.54      8.10 o 
   3   0   8      476.36      464.26      6.60 o 
   4   0   8      209.22      228.37      4.46 o 
   5   0   8     1895.91     1755.17     24.95 o 
   6   0   8      800.49      798.61     14.18 o 
   7   0   8      342.77      344.99      8.69 o 
   8   0   8       73.86       70.84      5.72 o 
   9   0   8      132.03      121.42      8.12 o 
  10   0   8        3.28        1.04      4.24 o 
  -9   1   8       59.49       54.61      8.95 o 
  -8   1   8        1.04        4.05      7.08 o 
  -7   1   8       22.82       16.31      4.66 o 
  -6   1   8      372.70      400.68     11.29 o 
  -5   1   8     1230.79     1217.99     22.42 o 
  -4   1   8     2443.54     2359.39     36.79 o 
  -3   1   8        0.02        0.26      1.53 o 
  -2   1   8       18.52        8.81      1.24 o 
  -1   1   8     2181.13     2237.58     25.22 o 
   0   1   8      443.16      578.24      6.42 o 
   1   1   8      765.04      800.05      8.95 o 
   2   1   8      120.35      127.27      2.43 o 
   3   1   8     1185.65     1261.22     12.58 o 
   4   1   8     1448.23     1525.60     23.55 o 
   5   1   8      177.38      174.77      5.30 o 
   6   1   8      683.94      722.21     13.03 o 
   7   1   8       51.66       60.98      5.01 o 
   8   1   8       35.81       29.87      3.26 o 
   9   1   8       39.04       39.37      6.46 o 
  10   1   8      115.33      122.26      8.30 o 
  -9   2   8        0.46       -4.01      4.68 o 
  -8   2   8        1.23       -0.96      3.46 o 
  -7   2   8       23.17       29.61      4.40 o 
  -6   2   8       21.98       14.12      3.40 o 
  -5   2   8      153.20      144.35      6.71 o 
  -4   2   8      834.55      797.72     13.73 o 
  -3   2   8       19.27        8.78      2.26 o 
  -2   2   8      476.30      485.85      6.87 o 
  -1   2   8     3934.38     4185.48     37.71 o 
   0   2   8      443.33      562.08      6.56 o 
   1   2   8      356.46      330.84      4.25 o 
   2   2   8       25.16       41.96      1.47 o 
   3   2   8      813.01      933.74     10.39 o 
   4   2   8        1.04        6.16      1.45 o 
   5   2   8       96.16       87.80      5.22 o 
   6   2   8       12.88       14.81      2.93 o 
   7   2   8      860.32      841.52     14.64 o 
   8   2   8      407.72      409.99      9.38 o 
   9   2   8      163.23      173.68      8.71 o 
  10   2   8       50.54       44.31      5.78 o 
  -9   3   8       32.85       36.19      8.22 o 
  -8   3   8      243.97      236.79     12.22 o 
  -7   3   8      112.61      111.73      9.35 o 
  -6   3   8       18.11       15.51      3.53 o 
  -5   3   8       53.37       44.76      4.71 o 
  -4   3   8      596.94      574.53     11.37 o 
  -3   3   8      342.65      335.65      6.43 o 
  -2   3   8     2024.81     1972.86     18.04 o 
  -1   3   8      485.31      462.44      6.34 o 
   0   3   8       67.66       66.72      2.12 o 
   1   3   8      106.72      104.56      2.81 o 
   2   3   8       31.23       33.30      2.33 o 
   3   3   8      390.16      403.36      7.55 o 
   4   3   8       47.82       47.70      3.08 o 
   5   3   8        1.47        6.09      2.27 o 
   6   3   8       27.34       26.20      3.45 o 
   7   3   8       13.57       16.41      8.35 o 
   8   3   8      155.33      158.70      9.20 o 
   9   3   8      161.56      162.21      9.41 o 
  10   3   8       43.89       35.90      5.11 o 
  -8   4   8        0.34        3.82      5.23 o 
  -7   4   8      117.74       92.18     16.10 o 
  -6   4   8      278.18      281.33     10.03 o 
  -5   4   8      274.57      245.00     12.33 o 
  -4   4   8       83.27       85.13      5.04 o 
  -3   4   8        8.83        2.85      2.40 o 
  -2   4   8     2337.76     2342.02     22.87 o 
  -1   4   8        1.09       10.65      1.23 o 
   0   4   8     1604.29     1621.19     16.50 o 
   1   4   8     1732.83     1871.14     20.09 o 
   2   4   8     3103.87     3282.08     36.37 o 
   3   4   8     1184.13     1124.62     25.82 o 
   4   4   8      123.56      152.81      4.88 o 
   5   4   8     1513.00     1602.61     30.45 o 
   6   4   8        0.60       -0.47      2.66 o 
   7   4   8        0.09        3.34      6.06 o 
   8   4   8       31.97       32.61      4.51 o 
   9   4   8        3.76        5.33      3.20 o 
  10   4   8      149.01      149.38     18.71 o 
  -8   5   8      239.97      235.21     16.84 o 
  -7   5   8        5.44       10.68      5.79 o 
  -6   5   8      172.99      173.77      9.74 o 
  -5   5   8      156.45      140.70      6.79 o 
  -4   5   8       59.29       65.74      2.82 o 
  -3   5   8      854.76      835.29     11.47 o 
  -2   5   8        3.34        6.37      2.09 o 
  -1   5   8      610.72      658.66      8.56 o 
   0   5   8       50.05       60.82      2.52 o 
   1   5   8        0.45        4.06      1.44 o 
   2   5   8      599.68      600.44      9.57 o 
   3   5   8      368.23      341.00      7.76 o 
   4   5   8      129.75      143.11      5.91 o 
   5   5   8       25.48       28.87      6.17 o 
   6   5   8      207.70      196.55      8.55 o 
   7   5   8       21.63       23.86      4.06 o 
   8   5   8      497.76      510.20     14.87 o 
   9   5   8        1.73        6.92      3.21 o 
  10   5   8        7.70       10.33      5.83 o 
  -8   6   8        8.03       -2.14      5.45 o 
  -7   6   8      815.64      823.47     33.29 o 
  -6   6   8       43.51       56.93      7.10 o 
  -5   6   8      269.19      283.84      9.91 o 
  -4   6   8      660.72      664.45     14.33 o 
  -3   6   8     2108.79     1974.10     27.29 o 
  -2   6   8      222.51      225.24      5.66 o 
  -1   6   8      602.35      591.48      8.29 o 
   0   6   8      130.70      135.01      3.46 o 
   1   6   8       74.46       59.63      2.71 o 
   2   6   8      692.36      656.46     10.65 o 
   3   6   8       30.12       34.28      4.81 o 
   4   6   8      444.51      427.94     13.57 o 
   5   6   8      733.61      710.03     18.49 o 
   6   6   8        1.51        1.72      3.13 o 
   7   6   8     1243.03     1234.24     27.67 o 
   8   6   8        3.43        3.04      2.61 o 
   9   6   8       65.37       70.31      5.54 o 
  -7   7   8      172.13      174.07     15.44 o 
  -6   7   8       64.18       71.49      7.97 o 
  -5   7   8       83.05       93.80      6.93 o 
  -4   7   8      846.85      850.77     14.79 o 
  -3   7   8       15.61        7.84      2.49 o 
  -2   7   8        8.76       12.27      2.60 o 
  -1   7   8       27.83       32.21      2.83 o 
   0   7   8      315.61      315.76      6.67 o 
   1   7   8       18.89       21.35      2.28 o 
   2   7   8     1886.28     1891.31     26.75 o 
   3   7   8       97.80       98.80      6.10 o 
   4   7   8      129.70      130.22      8.33 o 
   5   7   8      541.06      512.90     13.20 o 
   6   7   8       48.69       50.68      9.57 o 
   7   7   8        2.22        0.53      2.44 o 
   8   7   8       10.16        4.65      2.81 o 
   9   7   8        7.16       10.14      3.65 o 
  -7   8   8       41.82       44.67     10.13 o 
  -6   8   8        0.43       -3.89      3.87 o 
  -5   8   8      874.42      902.40     25.58 o 
  -4   8   8      241.59      258.21      7.59 o 
  -3   8   8        0.97        3.13      2.55 o 
  -2   8   8        0.65        1.02      2.79 o 
  -1   8   8      913.61      863.30     14.93 o 
   0   8   8      101.58       89.27      4.15 o 
   1   8   8      917.16      879.18     12.68 o 
   2   8   8        6.98       14.05      2.74 o 
   3   8   8      107.86      108.49      6.55 o 
   4   8   8      206.15      180.96     12.26 o 
   5   8   8      292.28      293.32      9.98 o 
   6   8   8      116.19      104.06      6.68 o 
   7   8   8        0.85        1.97      2.50 o 
   8   8   8        5.63        2.23      3.34 o 
   9   8   8       64.84       69.00      5.86 o 
  -6   9   8       18.83       32.54      8.57 o 
  -5   9   8      272.89      262.80     17.25 o 
  -4   9   8      285.47      243.00      9.65 o 
  -3   9   8      613.37      679.32     26.65 o 
  -2   9   8       21.91       20.69      4.53 o 
  -1   9   8      179.75      170.61      8.71 o 
   0   9   8       36.92       33.20      3.23 o 
   1   9   8        3.78        5.92      2.32 o 
   2   9   8       27.16       28.39      4.06 o 
   3   9   8       10.10       13.19      3.64 o 
   4   9   8     1042.27     1001.59     21.54 o 
   5   9   8        5.87        1.07      2.65 o 
   6   9   8      237.21      251.04      9.79 o 
   7   9   8      180.06      195.08      9.08 o 
   8   9   8       98.30       77.77      6.56 o 
  -6  10   8        0.95       -0.50      6.75 o 
  -5  10   8      794.14      819.02     32.93 o 
  -4  10   8       59.30       73.28      6.56 o 
  -3  10   8        8.96        3.59      3.34 o 
  -2  10   8        0.64       -1.94      3.02 o 
  -1  10   8      177.65      175.57     11.24 o 
   0  10   8        0.48       -0.59      2.65 o 
   1  10   8      145.48      150.62      7.15 o 
   2  10   8       15.85       16.12      3.76 o 
   3  10   8      110.84      129.00      7.79 o 
   4  10   8      354.10      336.42     11.60 o 
   5  10   8      715.93      686.56     17.66 o 
   6  10   8        2.77        4.03      3.20 o 
   7  10   8       11.24        4.47      2.75 o 
   8  10   8       66.90       68.27      6.60 o 
  -5  11   8      159.78      136.63     15.28 o 
  -4  11   8      196.41      206.45      9.81 o 
  -3  11   8        2.04       -0.18      3.27 o 
  -2  11   8      510.47      476.40     21.37 o 
  -1  11   8       70.67       78.02      6.01 o 
   0  11   8      602.55      611.47     13.83 o 
   1  11   8       41.32       40.41      4.84 o 
   2  11   8        4.30        6.75      3.92 o 
   3  11   8       14.59       15.09      4.01 o 
   4  11   8      276.10      267.75     10.79 o 
   5  11   8        0.02        1.54      3.03 o 
   6  11   8       15.79       20.43      4.28 o 
   7  11   8       21.69       22.20      4.48 o 
  -4  12   8       52.73       50.07      6.26 o 
  -3  12   8      474.14      494.75     16.11 o 
  -2  12   8       24.89       22.05      6.04 o 
  -1  12   8      295.69      309.51     19.50 o 
   0  12   8       54.06       55.79      6.73 o 
   1  12   8        3.57        6.94      3.18 o 
   2  12   8        3.71        3.93      3.77 o 
   3  12   8      486.14      472.70     18.00 o 
   4  12   8       25.56       24.98      5.11 o 
   5  12   8      103.49       96.51     12.43 o 
   6  12   8      150.10      149.80     13.21 o 
  -3  13   8       53.96       39.81      6.10 o 
  -2  13   8      407.73      422.02     17.41 o 
  -1  13   8       34.90       34.71      7.35 o 
   0  13   8        0.81        6.91      4.73 o 
   1  13   8        0.14        0.33      3.24 o 
   2  13   8      384.99      394.91     16.93 o 
   3  13   8      108.30      127.43     11.30 o 
   4  13   8      166.59      194.41     12.07 o 
   5  13   8       14.77        9.59      4.40 o 
  -1  14   8        8.67        3.76      6.28 o 
   0  14   8       58.20       48.91     10.44 o 
   1  14   8       95.31      114.01     15.09 o 
   2  14   8      171.76      188.16     13.08 o 
   3  14   8      124.20      141.10     12.12 o 
  -3 -12   9      222.10      237.40     13.78 o 
  -2 -12   9      126.12      106.79     12.36 o 
  -1 -12   9      167.65      166.08      9.40 o 
   0 -12   9      265.54      268.67     11.55 o 
   1 -12   9        0.01        4.54      4.13 o 
   2 -12   9      115.98      121.21      6.91 o 
   3 -12   9       81.97       84.35      7.02 o 
  -4 -11   9        0.53        4.31      5.02 o 
  -3 -11   9      379.23      391.47     14.03 o 
  -2 -11   9        4.43        5.37      3.88 o 
  -1 -11   9      218.75      202.33     10.70 o 
   0 -11   9      138.42      164.25      9.09 o 
   1 -11   9      236.67      245.74      8.04 o 
   2 -11   9       17.56       16.00      3.64 o 
   3 -11   9        3.87        0.77      2.83 o 
   4 -11   9       25.73       29.93      6.34 o 
   5 -11   9      156.57      169.53      9.31 o 
  -5 -10   9       48.18       50.23      6.06 o 
  -4 -10   9       21.89       32.23      6.11 o 
  -3 -10   9        0.12       -0.03      3.12 o 
  -2 -10   9       48.29       53.20      6.06 o 
  -1 -10   9      846.80      856.92     16.01 o 
   0 -10   9       20.14       19.35      4.70 o 
   1 -10   9       59.65       57.83      4.71 o 
   2 -10   9       33.34       15.19      8.77 o 
   3 -10   9        7.25        6.04      3.01 o 
   4 -10   9      146.35      163.66      7.55 o 
   5 -10   9       59.63       65.99      6.11 o 
   6 -10   9      182.83      190.50     22.32 o 
  -6  -9   9        0.03       -0.34      4.04 o 
  -5  -9   9      252.93      267.11     10.78 o 
  -4  -9   9        8.33        6.01      3.46 o 
  -3  -9   9      101.38      102.92      9.20 o 
  -2  -9   9        0.46        1.74      2.28 o 
  -1  -9   9     1545.68     1514.36     20.63 o 
   0  -9   9      175.24      181.33      5.06 o 
   1  -9   9        8.28       12.06      3.23 o 
   2  -9   9      348.87      339.79     16.97 o 
   3  -9   9       88.95       93.17      5.92 o 
   4  -9   9        0.06       -1.34      2.48 o 
   5  -9   9       73.38       81.64      5.78 o 
   6  -9   9      134.44      153.06     10.13 o 
   7  -9   9       51.46       60.92      8.64 o 
  -7  -8   9        3.75        2.63      5.39 o 
  -6  -8   9       34.41       31.76      5.88 o 
  -5  -8   9        5.52        3.91      4.48 o 
  -4  -8   9       40.76       35.80      4.86 o 
  -3  -8   9       33.71       41.37      3.93 o 
  -2  -8   9      196.98      181.90      6.54 o 
  -1  -8   9       10.46        8.90      2.13 o 
   0  -8   9      279.83      272.25      6.30 o 
   1  -8   9      140.84      127.30      4.44 o 
   2  -8   9       45.88       47.46      4.30 o 
   3  -8   9       92.79       77.30      4.63 o 
   4  -8   9      124.85      128.26      5.58 o 
   5  -8   9        9.67       12.35      2.49 o 
   6  -8   9        0.29        2.52      2.80 o 
   7  -8   9        4.45        8.39     15.42 o 
  -7  -7   9       81.45       94.83      8.98 o 
  -6  -7   9        0.67       -2.31      3.41 o 
  -5  -7   9        0.04        3.37      4.37 o 
  -4  -7   9       69.30       61.95      4.45 o 
  -3  -7   9      428.10      411.35      9.58 o 
  -2  -7   9      176.08      153.20      9.27 o 
  -1  -7   9      611.08      611.24     10.60 o 
   0  -7   9      358.32      369.42      6.91 o 
   1  -7   9     1395.89     1365.54     21.84 o 
   2  -7   9       55.17       57.46      3.79 o 
   3  -7   9      142.10      141.80      5.11 o 
   4  -7   9      292.48      269.61      6.18 o 
   5  -7   9       95.11      100.22      5.21 o 
   6  -7   9        3.53        0.41      2.53 o 
   7  -7   9       50.81       61.43      9.79 o 
   8  -7   9      142.94      162.63     12.68 o 
  -8  -6   9      385.06      371.90     18.87 o 
  -7  -6   9        2.67        4.83      4.00 o 
  -6  -6   9       37.51       44.04      6.13 o 
  -5  -6   9       10.91        9.22      2.63 o 
  -4  -6   9      113.88      116.12      5.36 o 
  -3  -6   9      937.40      905.75     18.63 o 
  -2  -6   9      605.02      596.53     10.11 o 
  -1  -6   9      394.97      412.28      6.93 o 
   0  -6   9       53.03       42.79      3.15 o 
   1  -6   9      579.13      558.41      7.58 o 
   2  -6   9     1324.25     1295.51     13.64 o 
   3  -6   9       87.12      123.36      5.00 o 
   4  -6   9      423.19      428.20      7.64 o 
   5  -6   9        1.99        1.26      2.02 o 
   6  -6   9      345.21      356.95     10.52 o 
   7  -6   9      122.16      128.11     10.43 o 
   8  -6   9      268.52      278.09     13.89 o 
  -8  -5   9       77.70       72.52      9.68 o 
  -7  -5   9       29.20       23.72      7.20 o 
  -6  -5   9       19.52       20.68      9.40 o 
  -5  -5   9      115.69      100.63      6.05 o 
  -4  -5   9      384.30      364.63      8.44 o 
  -3  -5   9      423.37      387.10      8.65 o 
  -2  -5   9       33.59       29.87      2.97 o 
  -1  -5   9        1.78        0.38      1.32 o 
   0  -5   9      135.12      133.31      3.21 o 
   1  -5   9      373.40      384.86      5.81 o 
   2  -5   9       98.83       95.26      3.18 o 
   3  -5   9      172.04      178.97      6.27 o 
   4  -5   9       22.07       16.94      2.18 o 
   5  -5   9       87.22       82.93      4.80 o 
   6  -5   9        3.63        1.75      3.47 o 
   7  -5   9      454.08      463.80     16.83 o 
   8  -5   9      128.37      135.45     10.70 o 
   9  -5   9        0.04        0.82      5.47 o 
  -8  -4   9      669.61      685.70     30.21 o 
  -7  -4   9       32.56       34.86      7.36 o 
  -6  -4   9       84.15       70.75      5.51 o 
  -5  -4   9      221.95      227.76      7.37 o 
  -4  -4   9      571.77      541.39     10.94 o 
  -3  -4   9      781.22      756.02     12.69 o 
  -2  -4   9       57.49       53.95      3.16 o 
  -1  -4   9      632.12      652.84      8.25 o 
   0  -4   9      420.82      422.92      5.73 o 
   1  -4   9       21.57       30.20      1.83 o 
   2  -4   9     2312.87     2235.68     18.31 o 
   3  -4   9     1114.88     1068.29     11.29 o 
   4  -4   9      544.36      513.07      7.88 o 
   5  -4   9      671.37      695.13     12.27 o 
   6  -4   9      491.06      472.70     14.83 o 
   7  -4   9      105.72      112.72      6.53 o 
   8  -4   9       77.24       79.30     10.95 o 
   9  -4   9      480.10      516.20     18.63 o 
  -8  -3   9        5.14        6.33      4.98 o 
  -7  -3   9      244.94      242.68     11.46 o 
  -6  -3   9        0.02        1.93      1.99 o 
  -5  -3   9      165.55      159.67      6.13 o 
  -4  -3   9      379.33      356.80     12.18 o 
  -3  -3   9      279.83      261.20      6.58 o 
  -2  -3   9        7.26        9.86      1.68 o 
  -1  -3   9      366.81      330.44      5.25 o 
   0  -3   9        0.64        6.69      1.41 o 
   1  -3   9      775.23      734.01      7.47 o 
   2  -3   9       51.93       50.24      2.28 o 
   3  -3   9      651.25      620.86      7.16 o 
   4  -3   9      118.48      135.56      4.98 o 
   5  -3   9       21.98       16.69      3.01 o 
   6  -3   9       24.10       29.02      3.52 o 
   7  -3   9      153.28      165.77      6.75 o 
   8  -3   9      124.12      115.10      9.31 o 
   9  -3   9       94.77      106.85     10.27 o 
  -9  -2   9       57.28       60.42      9.38 o 
  -8  -2   9        0.46        3.56      3.78 o 
  -7  -2   9      610.90      590.92     18.53 o 
  -6  -2   9     1804.53     1823.58     27.96 o 
  -5  -2   9      129.54      127.40      6.92 o 
  -4  -2   9      643.47      646.36     12.05 o 
  -3  -2   9        1.32       -2.32      1.61 o 
  -2  -2   9      446.88      470.89      6.60 o 
  -1  -2   9     1320.78     1382.07     12.89 o 
   0  -2   9      915.65      855.17      8.49 o 
   1  -2   9      167.04      180.96      3.20 o 
   2  -2   9      181.80      187.63      4.24 o 
   3  -2   9       12.18        3.54      1.31 o 
   4  -2   9     3565.39     3444.97     40.19 o 
   5  -2   9     1279.09     1247.29     20.11 o 
   6  -2   9       59.96       56.94      4.32 o 
   7  -2   9      496.51      485.55     11.42 o 
   8  -2   9       18.78       12.96      4.11 o 
   9  -2   9        5.08        7.33      4.09 o 
  10  -2   9       20.38       14.79      6.10 o 
  -9  -1   9       23.28       29.27      7.70 o 
  -8  -1   9      190.62      183.88     10.77 o 
  -7  -1   9        3.05        3.36      8.05 o 
  -6  -1   9      109.52      114.56      5.56 o 
  -5  -1   9     1780.55     1730.64     34.08 o 
  -4  -1   9      503.25      466.06     11.67 o 
  -3  -1   9       93.56      111.18      5.16 o 
  -2  -1   9        1.82       -1.03      0.82 o 
  -1  -1   9     1141.64     1089.92     10.07 o 
   0  -1   9        1.12       -0.95      0.87 o 
   1  -1   9       26.21       31.44      1.57 o 
   2  -1   9        0.86        0.34      0.99 o 
   3  -1   9      320.08      307.02      4.09 o 
   4  -1   9      113.49      121.89      4.25 o 
   5  -1   9     3742.60     3543.46     46.04 o 
   6  -1   9      806.27      778.31     20.03 o 
   7  -1   9        1.28        4.91      2.03 o 
   8  -1   9      382.69      391.54     25.36 o 
   9  -1   9      564.41      574.47     18.37 o 
  10  -1   9       24.55       33.57      7.01 o 
  -9   0   9       42.93       41.04      8.09 o 
  -8   0   9        1.66        1.48      3.30 o 
  -7   0   9      178.51      175.49      8.31 o 
  -6   0   9      141.48      148.23      7.11 o 
  -5   0   9       55.97       57.81      4.88 o 
  -4   0   9      375.31      382.43     10.45 o 
  -3   0   9      101.17       94.83      5.54 o 
  -2   0   9     1132.47     1156.18     13.71 o 
  -1   0   9      166.61      185.59      3.95 o 
   0   0   9        2.54        2.18      0.90 o 
   1   0   9     1135.65     1290.39     12.14 o 
   2   0   9      129.60      115.42      2.87 o 
   3   0   9       61.65       59.02      2.52 o 
   4   0   9      824.79      843.49     10.49 o 
   5   0   9        2.51        6.01      2.13 o 
   6   0   9      799.90      802.67     14.64 o 
   7   0   9      822.97      803.43     15.00 o 
   8   0   9      251.54      237.38     10.60 o 
   9   0   9       56.33       72.54      7.31 o 
  10   0   9      170.98      192.83     14.13 o 
  -9   1   9       37.47       32.30      8.07 o 
  -8   1   9        7.36       12.36      6.66 o 
  -7   1   9      341.11      337.89     13.79 o 
  -6   1   9     3305.10     3131.21     48.97 o 
  -5   1   9     2379.77     2282.18     37.00 o 
  -4   1   9       97.42      105.15      6.87 o 
  -3   1   9     1327.85     1311.11     19.42 o 
  -2   1   9      158.37      160.60      3.53 o 
  -1   1   9      138.71      129.18      3.01 o 
   0   1   9      453.98      563.29      6.55 o 
   1   1   9       14.37       20.60      1.53 o 
   2   1   9       19.81       25.87      1.58 o 
   3   1   9      272.63      271.23      4.81 o 
   4   1   9       55.39       59.50      3.05 o 
   5   1   9      420.42      437.22      9.50 o 
   6   1   9      317.88      309.84      8.00 o 
   7   1   9     2302.61     2283.23     32.30 o 
   8   1   9     1776.47     1698.01     71.79 o 
   9   1   9      160.52      158.41      8.89 o 
  10   1   9        0.18        2.59      3.59 o 
  -8   2   9      228.69      235.80     22.51 o 
  -7   2   9      241.51      243.93     16.59 o 
  -6   2   9      336.70      326.74     10.62 o 
  -5   2   9      122.71      102.41      6.51 o 
  -4   2   9       11.53       15.78      2.88 o 
  -3   2   9       98.37       93.12      3.11 o 
  -2   2   9      546.18      536.65      7.13 o 
  -1   2   9       10.46        5.88      1.25 o 
   0   2   9       41.62       34.91      1.82 o 
   1   2   9      406.67      444.33      6.26 o 
   2   2   9      328.67      304.45      4.65 o 
   3   2   9       36.94       65.28      2.60 o 
   4   2   9      453.21      470.65     12.70 o 
   5   2   9      119.89      116.82      6.07 o 
   6   2   9       14.55       17.09      2.65 o 
   7   2   9        6.77        1.80      2.33 o 
   8   2   9       14.68       23.95      4.25 o 
   9   2   9       24.71       32.72      5.00 o 
  10   2   9        0.83        6.93      3.75 o 
  -8   3   9        1.71       -0.63      4.30 o 
  -7   3   9      123.52      129.38     11.40 o 
  -6   3   9      297.50      288.16     17.07 o 
  -5   3   9      223.76      228.75     10.39 o 
  -4   3   9     2656.43     2656.22     35.59 o 
  -3   3   9     6258.36     6053.25     64.03 o 
  -2   3   9        1.83        6.57      1.43 o 
  -1   3   9        0.16        1.42      1.23 o 
   0   3   9       31.27       31.18      1.82 o 
   1   3   9      588.65      592.43      8.75 o 
   2   3   9      610.22      664.37      7.69 o 
   3   3   9     1577.74     1612.42     17.70 o 
   4   3   9       27.83       29.82      2.87 o 
   5   3   9       11.72        4.88      2.55 o 
   6   3   9      279.97      265.02     10.11 o 
   7   3   9     1346.59     1380.05     27.33 o 
   8   3   9        8.34       10.56      3.62 o 
   9   3   9      139.06      136.47     10.31 o 
  10   3   9      113.65      104.78      7.80 o 
  -8   4   9      107.02      115.03     13.28 o 
  -7   4   9        0.34        0.15      3.78 o 
  -6   4   9        9.93        9.80      3.44 o 
  -5   4   9      303.27      271.15      9.72 o 
  -4   4   9      150.69      154.53      6.10 o 
  -3   4   9      224.43      203.98      5.43 o 
  -2   4   9      321.39      313.66      5.25 o 
  -1   4   9        0.27        1.21      1.26 o 
   0   4   9     1003.77      991.55     10.62 o 
   1   4   9      466.67      561.28      6.17 o 
   2   4   9      652.62      614.39     11.64 o 
   3   4   9      823.10      862.85     12.31 o 
   4   4   9       89.44       86.12     12.65 o 
   5   4   9       64.69       58.34      5.60 o 
   6   4   9      375.92      359.53     12.00 o 
   7   4   9      145.40      151.65      7.98 o 
   8   4   9      578.64      578.45     16.66 o 
   9   4   9      729.43      766.29     20.49 o 
  10   4   9       48.02       61.03     13.49 o 
  -8   5   9      568.51      597.88     27.87 o 
  -7   5   9       64.50       52.92      9.69 o 
  -6   5   9      285.49      264.92     12.37 o 
  -5   5   9      199.47      214.48      7.52 o 
  -4   5   9      247.19      269.40      5.74 o 
  -3   5   9       32.75       26.23      2.58 o 
  -2   5   9      947.08      987.38     11.72 o 
  -1   5   9     1941.45     1890.85     18.12 o 
   0   5   9        0.60        2.60      1.48 o 
   1   5   9      402.63      393.90      7.75 o 
   2   5   9      956.53     1021.20     14.37 o 
   3   5   9        0.32       -0.18      3.06 o 
   4   5   9      188.82      176.27      8.62 o 
   5   5   9      786.29      760.24     19.43 o 
   6   5   9       75.55       68.86      6.17 o 
   7   5   9      130.73      137.39     13.50 o 
   8   5   9       16.76       12.52      3.83 o 
   9   5   9      338.11      369.44     13.01 o 
  -8   6   9      114.63      122.19     14.80 o 
  -7   6   9      409.67      437.67     23.39 o 
  -6   6   9      112.95      120.85      9.97 o 
  -5   6   9       11.87       14.22      3.81 o 
  -4   6   9      393.01      351.94      8.10 o 
  -3   6   9      510.75      495.47     10.35 o 
  -2   6   9      416.95      389.18      9.02 o 
  -1   6   9      483.43      476.77      7.36 o 
   0   6   9      984.93      995.71     14.41 o 
   1   6   9      204.64      209.86      4.88 o 
   2   6   9       56.12       64.79      4.74 o 
   3   6   9      563.71      582.49     16.64 o 
   4   6   9       70.01       70.48      6.63 o 
   5   6   9     1089.14     1077.32     25.22 o 
   6   6   9       51.87       64.79      7.45 o 
   7   6   9       34.64       54.42     23.16 o 
   8   6   9       21.28       18.61      4.15 o 
   9   6   9        1.32        2.27      2.81 o 
  -7   7   9       49.31       25.65      8.51 o 
  -6   7   9      134.29      129.37     14.30 o 
  -5   7   9      558.04      580.88     15.37 o 
  -4   7   9        2.33        3.75      2.23 o 
  -3   7   9       70.99       81.99      4.83 o 
  -2   7   9       86.52      132.27      5.65 o 
  -1   7   9      494.34      470.79      8.14 o 
   0   7   9      186.94      189.81      5.40 o 
   1   7   9      161.70      178.41      4.94 o 
   2   7   9      154.55      190.28      7.49 o 
   3   7   9      331.22      337.73     10.32 o 
   4   7   9      803.78      755.37     16.93 o 
   5   7   9      449.45      422.61     12.89 o 
   6   7   9       35.94       33.28      5.34 o 
   7   7   9       19.41       16.10      3.40 o 
   8   7   9      176.50      175.66      8.18 o 
   9   7   9       43.22       44.21      5.13 o 
  -7   8   9      273.74      263.47     19.63 o 
  -6   8   9      284.36      336.21     15.44 o 
  -5   8   9       36.91       45.22      5.39 o 
  -4   8   9        0.72        1.12      2.63 o 
  -3   8   9       52.42       51.78     10.23 o 
  -2   8   9      435.93      406.67     16.75 o 
  -1   8   9       37.02       54.34      3.92 o 
   0   8   9     1386.05     1376.92     18.64 o 
   1   8   9      182.84      175.05      4.86 o 
   2   8   9      515.75      515.54     11.20 o 
   3   8   9       90.72       90.86      6.49 o 
   4   8   9      669.39      637.74     20.69 o 
   5   8   9      584.92      545.47     14.91 o 
   6   8   9      104.32       98.65      6.93 o 
   7   8   9        5.40       -1.49      2.49 o 
   8   8   9       21.10       23.84      4.22 o 
   9   8   9       46.08       38.00      7.08 o 
  -6   9   9       52.13       55.32     10.72 o 
  -5   9   9       44.80       45.22      9.55 o 
  -4   9   9        8.06        6.41      4.19 o 
  -3   9   9      185.60      139.22     19.92 o 
  -2   9   9      338.30      324.13     11.62 o 
  -1   9   9       10.10        6.20      2.37 o 
   0   9   9       46.95       44.48      3.40 o 
   1   9   9       63.94       60.44      4.64 o 
   2   9   9       34.49       30.79      4.37 o 
   3   9   9      611.56      617.56     20.02 o 
   4   9   9       68.85       72.52      6.20 o 
   5   9   9       42.37       50.13      9.23 o 
   6   9   9        9.63        9.73      3.06 o 
   7   9   9      260.91      296.90     13.54 o 
   8   9   9        8.57       15.72      5.54 o 
  -5  10   9      247.20      261.13     18.51 o 
  -4  10   9       54.36       48.38      5.68 o 
  -3  10   9        1.33        1.55      2.45 o 
  -2  10   9      209.15      222.04      9.82 o 
  -1  10   9       95.40      106.59      7.44 o 
   0  10   9       47.92       48.45      3.90 o 
   1  10   9       17.33       12.24      3.10 o 
   2  10   9      569.43      535.37     14.90 o 
   3  10   9       60.44       64.27      6.11 o 
   4  10   9        0.68        1.12      2.75 o 
   5  10   9       49.40       60.20      7.30 o 
   6  10   9      160.20      181.09     11.32 o 
   7  10   9        9.55       10.18      3.33 o 
  -5  11   9       68.29       45.30     10.32 o 
  -4  11   9        3.38        7.31      3.92 o 
  -3  11   9      387.82      295.65     15.89 o 
  -2  11   9        0.62        0.87      2.51 o 
  -1  11   9      113.00      112.99      7.12 o 
   0  11   9      245.71      238.98      7.08 o 
   1  11   9       15.29       15.54      3.62 o 
   2  11   9      280.78      261.89     10.57 o 
   3  11   9      187.02      182.55      9.30 o 
   4  11   9       32.73       36.15      5.14 o 
   5  11   9       71.29       69.20      8.17 o 
   6  11   9      220.72      217.56     10.16 o 
   7  11   9        0.69        6.75      3.06 o 
  -4  12   9      133.71      111.73      8.52 o 
  -3  12   9       59.95       56.62     14.46 o 
  -2  12   9       68.09       70.42      7.91 o 
  -1  12   9        3.03       -1.21      3.41 o 
   0  12   9      268.84      281.71     12.63 o 
   1  12   9       23.85       30.26      8.67 o 
   2  12   9      522.25      549.39     19.67 o 
   3  12   9       45.96       50.34     11.92 o 
   4  12   9       18.45       17.99      4.48 o 
   5  12   9       42.18       33.40      7.78 o 
   6  12   9      104.02       92.69      8.11 o 
  -2  13   9        0.53        0.13      3.88 o 
  -1  13   9      134.79      163.99     14.89 o 
   0  13   9        8.93        1.66      5.61 o 
   1  13   9      258.36      301.05     11.72 o 
   2  13   9       99.13      104.41     10.33 o 
   3  13   9       68.26       71.59      9.87 o 
   4  13   9        8.51       12.89      5.31 o 
   0  14   9      122.47      137.77     14.96 o 
   1  14   9       18.48       22.35      8.26 o 
   2  14   9       25.15       25.85      7.65 o 
  -2 -12  10      326.13      327.58     22.49 o 
  -1 -12  10      187.38      223.69     10.61 o 
   0 -12  10      484.82      481.04     15.84 o 
   1 -12  10      103.32       95.81      9.95 o 
   2 -12  10       56.38       56.67      6.45 o 
   3 -12  10      265.35      285.06     10.92 o 
  -4 -11  10        4.84       10.69      9.08 o 
  -3 -11  10        4.36        3.02      5.30 o 
  -2 -11  10      604.88      612.61     18.23 o 
  -1 -11  10       12.92       14.70      3.91 o 
   0 -11  10      663.39      610.01     17.54 o 
   1 -11  10       11.98        7.20      2.98 o 
   2 -11  10       55.76       65.83      6.00 o 
   3 -11  10       27.43       19.30      4.01 o 
   4 -11  10       81.10       83.73      7.52 o 
  -5 -10  10       57.92       59.04      7.88 o 
  -4 -10  10      189.28      196.34     10.24 o 
  -3 -10  10       86.41      105.26      8.44 o 
  -2 -10  10      108.45      103.95      8.24 o 
  -1 -10  10      795.85      837.99     14.58 o 
   0 -10  10      122.58      124.11      7.36 o 
   1 -10  10      135.34      142.13      9.98 o 
   2 -10  10      326.36      331.54      9.86 o 
   3 -10  10      160.80      149.93      7.20 o 
   4 -10  10       65.99       70.64      5.75 o 
   5 -10  10       17.27       13.91      4.77 o 
  -6  -9  10       29.75       32.38      8.41 o 
  -5  -9  10       46.41       62.00      6.58 o 
  -4  -9  10       61.23       59.16      6.25 o 
  -3  -9  10      151.93      122.90      8.50 o 
  -2  -9  10      187.47      189.98      7.70 o 
  -1  -9  10      162.13      164.43      6.12 o 
   0  -9  10      170.17      176.20      6.74 o 
   1  -9  10      136.05      127.57      7.42 o 
   2  -9  10      187.67      155.10      8.36 o 
   3  -9  10       12.87       13.39      3.27 o 
   4  -9  10       78.32       84.64      5.74 o 
   5  -9  10      111.16      117.88      6.15 o 
   6  -9  10       79.04       74.14      7.76 o 
  -6  -8  10      100.48      101.14      9.46 o 
  -5  -8  10       63.73       67.07      6.47 o 
  -4  -8  10      118.25      112.68      7.89 o 
  -3  -8  10      589.83      622.73     14.28 o 
  -2  -8  10      191.38      177.14      8.63 o 
  -1  -8  10       50.74       51.21      3.77 o 
   0  -8  10      154.84      153.54      5.13 o 
   1  -8  10     3624.76     3616.88     43.38 o 
   2  -8  10      111.97      101.80      6.70 o 
   3  -8  10        8.44        8.64      3.16 o 
   4  -8  10       87.43       86.32      5.63 o 
   5  -8  10      186.31      211.20      6.52 o 
   6  -8  10       20.22       31.64      5.45 o 
   7  -8  10      116.59      129.45     16.11 o 
  -7  -7  10       21.36       22.28      6.92 o 
  -6  -7  10       75.84       66.62     11.08 o 
  -5  -7  10        5.11       10.70      4.44 o 
  -4  -7  10      256.27      252.26      8.50 o 
  -3  -7  10       39.12       36.12      3.97 o 
  -2  -7  10      172.72      182.02      6.43 o 
  -1  -7  10      139.88      139.50      5.11 o 
   0  -7  10        9.75        8.78      1.86 o 
   1  -7  10        2.04        7.56      1.66 o 
   2  -7  10       39.66       29.96      3.63 o 
   3  -7  10      442.63      406.59      9.77 o 
   4  -7  10        1.71        4.48      2.01 o 
   5  -7  10      318.35      347.39      8.56 o 
   6  -7  10      514.92      506.18     11.82 o 
   7  -7  10        4.05        0.19      4.40 o 
   8  -7  10        0.87       -1.23      4.30 o 
  -7  -6  10       55.49       56.05      7.10 o 
  -6  -6  10       91.60       99.17      9.02 o 
  -4  -6  10      190.07      183.73      6.36 o 
  -3  -6  10        1.93        2.77      1.80 o 
  -2  -6  10        0.02        2.48      1.86 o 
  -1  -6  10      536.94      531.88      7.98 o 
   0  -6  10       44.85       40.09      2.84 o 
   1  -6  10      377.14      371.32      7.03 o 
   2  -6  10        8.82       15.04      1.91 o 
   3  -6  10     3538.01     3300.85     36.37 o 
   4  -6  10       28.88       23.79      2.49 o 
   5  -6  10      195.67      210.32      6.45 o 
   6  -6  10      167.12      182.10      6.68 o 
   7  -6  10        6.74       11.97      4.85 o 
   8  -6  10      291.10      342.63     15.63 o 
  -8  -5  10       42.69       33.02      7.79 o 
  -7  -5  10      101.57      100.81     13.93 o 
  -5  -5  10       25.25       25.47      3.97 o 
  -4  -5  10       43.85       46.31      3.76 o 
  -3  -5  10      191.37      195.08      6.22 o 
  -2  -5  10      110.55       90.97      4.31 o 
  -1  -5  10        0.46        0.93      1.52 o 
   0  -5  10      745.66      714.60     10.05 o 
   1  -5  10      254.46      237.46      4.57 o 
   2  -5  10     2162.02     2120.08     19.89 o 
   3  -5  10       29.64       19.72      2.35 o 
   4  -5  10      395.97      381.89      7.01 o 
   5  -5  10      925.44      880.04     13.79 o 
   6  -5  10       34.57       30.74      4.04 o 
   7  -5  10      210.08      223.86     11.92 o 
   8  -5  10      229.36      224.86     12.37 o 
   9  -5  10        0.16       -2.75      5.81 o 
  -8  -4  10        3.01       -2.60      4.97 o 
  -7  -4  10        0.82        1.55      3.68 o 
  -6  -4  10       12.49       12.56      4.17 o 
  -5  -4  10      126.40      125.06      6.12 o 
  -4  -4  10      156.67      152.98      5.46 o 
  -3  -4  10      236.33      237.56      7.26 o 
  -2  -4  10      231.94      197.80      5.37 o 
  -1  -4  10      797.34      771.58     10.18 o 
   0  -4  10       28.77       38.45      2.40 o 
   1  -4  10        6.53        5.75      1.89 o 
   2  -4  10      212.11      219.08      4.13 o 
   3  -4  10      447.78      446.08      7.50 o 
   4  -4  10        0.72        0.32      1.65 o 
   5  -4  10      219.49      165.73      5.79 o 
   6  -4  10      284.29      269.38      8.60 o 
   7  -4  10       28.10       26.90      7.88 o 
   8  -4  10       19.47       15.17      6.12 o 
   9  -4  10       66.79       72.37      8.54 o 
  -8  -3  10      337.02      363.97     15.23 o 
  -7  -3  10      154.71      153.43     10.02 o 
  -6  -3  10       52.23       65.62      6.89 o 
  -5  -3  10       24.69       16.70      2.92 o 
  -4  -3  10      125.14      132.45      5.15 o 
  -3  -3  10       51.69       47.41      4.40 o 
  -2  -3  10      742.89      722.39     11.67 o 
  -1  -3  10       32.33       32.09      2.27 o 
   0  -3  10      179.53      179.96      3.49 o 
   1  -3  10       77.93       70.37      2.55 o 
   2  -3  10     1342.37     1351.07     12.83 o 
   3  -3  10        2.80        3.59      1.27 o 
   4  -3  10     9237.23     8848.28     93.70 o 
   5  -3  10      589.54      556.94     10.63 o 
   6  -3  10       41.19       32.15      3.69 o 
   7  -3  10       11.89        6.35      2.83 o 
   8  -3  10      215.72      240.14     23.41 o 
   9  -3  10      618.97      677.07     21.60 o 
  -8  -2  10      197.33      220.71     11.79 o 
  -7  -2  10     1033.88      976.30     25.97 o 
  -6  -2  10       38.04       45.70      4.21 o 
  -5  -2  10      206.78      215.65      7.39 o 
  -4  -2  10       58.29       58.31      5.03 o 
  -3  -2  10      895.17      857.04     12.93 o 
  -2  -2  10        0.54        3.16      2.26 o 
  -1  -2  10        2.65        2.45      1.10 o 
   0  -2  10      906.87      898.60      9.08 o 
   1  -2  10      932.44      931.29     10.53 o 
   2  -2  10       27.39       22.03      1.69 o 
   3  -2  10      150.96      158.09      3.83 o 
   4  -2  10      970.97     1038.84     15.18 o 
   5  -2  10       76.55       95.80      5.51 o 
   6  -2  10      633.91      561.90     13.09 o 
   7  -2  10      198.42      208.24      7.45 o 
   8  -2  10       44.10       42.93      6.28 o 
   9  -2  10      103.34       96.95      8.94 o 
  -8  -1  10      119.65      119.36     11.51 o 
  -7  -1  10        0.86        3.90      6.45 o 
  -6  -1  10       81.90       79.87      5.30 o 
  -5  -1  10      171.12      157.22      7.10 o 
  -4  -1  10      286.86      278.85      9.21 o 
  -3  -1  10       68.04       85.00      3.99 o 
  -2  -1  10      253.39      250.37      4.87 o 
  -1  -1  10      914.93      972.64     10.00 o 
   0  -1  10      172.02      172.49      3.28 o 
   1  -1  10      295.55      306.84      4.83 o 
   2  -1  10     1598.73     1505.57     14.23 o 
   3  -1  10       66.30       73.11      2.63 o 
   4  -1  10       47.98       35.29      2.83 o 
   5  -1  10       40.01       48.63      4.12 o 
   6  -1  10     6135.49     5819.07     73.58 o 
   7  -1  10       52.80       55.40      4.37 o 
   8  -1  10      226.01      231.03     11.39 o 
   9  -1  10       13.36       16.24     12.10 o 
  10  -1  10       32.85       36.16      7.14 o 
  -8   0  10       24.34       22.53      5.47 o 
  -7   0  10      567.66      556.40     18.45 o 
  -6   0  10      151.80      157.23      7.60 o 
  -5   0  10     1925.44     1908.05     32.52 o 
  -4   0  10      113.44      127.18      8.30 o 
  -3   0  10     1680.09     1634.15     23.36 o 
  -2   0  10       93.66      105.43      3.40 o 
  -1   0  10      313.24      341.02      5.74 o 
   0   0  10       31.43       28.91      1.74 o 
   1   0  10      461.01      433.55      5.75 o 
   2   0  10       37.24       41.75      2.05 o 
   3   0  10      335.00      355.71      5.70 o 
   4   0  10       46.57       48.34      2.99 o 
   5   0  10      203.31      201.55      9.01 o 
   6   0  10       41.37       43.05      3.82 o 
   7   0  10     1103.75     1095.85     19.00 o 
   8   0  10      157.17      158.17      9.44 o 
   9   0  10       22.07       20.11      5.73 o 
  10   0  10       40.60       38.44      7.88 o 
  -8   1  10       40.76       55.61      7.56 o 
  -7   1  10      107.50      108.59      9.15 o 
  -6   1  10      135.24      126.35     10.51 o 
  -5   1  10        1.33        6.69      2.95 o 
  -4   1  10       73.03       68.88      5.50 o 
  -3   1  10        0.58        2.31      2.24 o 
  -2   1  10       59.87       49.28      2.44 o 
  -1   1  10        3.97        8.50      1.42 o 
   0   1  10      810.57      797.13      8.63 o 
   1   1  10      451.59      492.84      6.49 o 
   2   1  10      993.82     1011.26     10.79 o 
   3   1  10        0.97        2.13      1.44 o 
   4   1  10      616.52      576.66     10.69 o 
   5   1  10       35.51       47.96      4.26 o 
   6   1  10      178.92      180.16      6.27 o 
   7   1  10      387.91      377.77     18.04 o 
   8   1  10      484.11      467.35     18.13 o 
   9   1  10        0.24        2.62      3.39 o 
  10   1  10      253.54      261.12     18.66 o 
  -8   2  10       46.00       33.35     13.68 o 
  -7   2  10       10.90       17.27      4.94 o 
  -6   2  10       46.72       44.83      4.97 o 
  -5   2  10     2896.42     2770.88     52.73 o 
  -4   2  10      140.72      148.48      6.82 o 
  -3   2  10      119.45      124.15      3.80 o 
  -2   2  10       36.00       41.65      2.31 o 
  -1   2  10      768.59      746.38      8.74 o 
   0   2  10        0.21        2.33      1.23 o 
   1   2  10      170.08      165.34      3.79 o 
   2   2  10      585.23      592.96      7.62 o 
   3   2  10        0.18       -1.35      1.40 o 
   4   2  10      102.82      120.28      4.70 o 
   5   2  10     1498.96     1460.88     25.14 o 
   6   2  10      104.86      108.66      5.04 o 
   7   2  10     1925.93     1976.24     29.00 o 
   8   2  10        0.03       -2.23      2.87 o 
   9   2  10      555.49      571.40     26.79 o 
  10   2  10        0.44        4.84      3.85 o 
  -8   3  10        5.05        5.21      4.50 o 
  -7   3  10       31.29       27.24      5.81 o 
  -6   3  10      232.64      255.07      9.76 o 
  -5   3  10        4.89        3.71      2.94 o 
  -4   3  10     4487.58     4171.22     65.11 o 
  -3   3  10      419.03      481.79      8.52 o 
  -2   3  10        9.77        7.22      1.67 o 
  -1   3  10       56.35       65.00      2.69 o 
   0   3  10     1770.20     1695.97     18.13 o 
   1   3  10      814.41      830.28      9.24 o 
   2   3  10       92.19      102.11      2.72 o 
   3   3  10      678.28      733.48      9.80 o 
   4   3  10      787.08      805.98     15.07 o 
   5   3  10      113.97      131.86      8.28 o 
   6   3  10        1.45       -2.51      2.54 o 
   7   3  10       17.38        9.73      3.66 o 
   8   3  10        0.04        0.99      3.12 o 
   9   3  10      554.67      568.07     17.62 o 
  10   3  10      129.74      133.70      9.07 o 
  -8   4  10       78.43       74.61     11.64 o 
  -7   4  10      252.64      249.32     12.98 o 
  -6   4  10      240.59      247.52      9.98 o 
  -5   4  10       99.17       97.85      6.91 o 
  -4   4  10      615.19      539.19     11.70 o 
  -3   4  10     2472.61     2394.35     28.55 o 
  -2   4  10      804.05      853.35     14.68 o 
  -1   4  10      760.15      755.70      8.96 o 
   0   4  10        5.43        2.00      1.33 o 
   1   4  10      560.50      571.12      7.53 o 
   2   4  10       46.60       44.68      3.04 o 
   3   4  10       53.18       61.31      4.63 o 
   4   4  10      200.96      186.15      8.68 o 
   5   4  10      436.29      443.96     24.40 o 
   6   4  10      168.33      170.93     10.40 o 
   7   4  10      372.57      357.45     25.96 o 
   8   4  10        0.32       -1.82      2.79 o 
   9   4  10     1520.26     1599.52     35.59 o 
  -8   5  10       84.57       91.39     12.98 o 
  -7   5  10      137.80      123.61     14.13 o 
  -6   5  10      234.38      236.39     12.29 o 
  -5   5  10        0.00        1.79      2.67 o 
  -4   5  10       58.71       38.13      5.84 o 
  -3   5  10      277.41      279.85      6.10 o 
  -2   5  10     7392.55     7157.66     68.98 o 
  -1   5  10      118.85      128.90      4.24 o 
   0   5  10      788.30      773.04     10.11 o 
   1   5  10      316.64      318.59      7.20 o 
   2   5  10      899.61      882.84     16.76 o 
   3   5  10       44.52       39.65      5.19 o 
   4   5  10      721.86      724.32     19.20 o 
   5   5  10        3.98        4.44      3.21 o 
   6   5  10       12.85       16.91      5.22 o 
   7   5  10        0.00       -0.78      3.67 o 
   8   5  10        8.44        8.24      3.50 o 
   9   5  10       83.97       86.61     16.21 o 
  -7   6  10       78.95       63.11     11.05 o 
  -6   6  10      133.10      145.70     14.82 o 
  -5   6  10        0.01       -1.06      2.47 o 
  -4   6  10      653.57      625.23     10.64 o 
  -3   6  10      206.20      167.63      5.96 o 
  -2   6  10       65.51       34.92      3.56 o 
  -1   6  10      303.92      312.04      5.93 o 
   0   6  10        5.76        4.93      1.40 o 
   1   6  10      212.59      202.60      5.88 o 
   2   6  10      268.44      287.54     13.77 o 
   3   6  10      910.38      883.16     22.22 o 
   4   6  10       20.76       22.71      4.63 o 
   5   6  10      202.38      214.46      9.90 o 
   6   6  10      224.34      221.00     10.13 o 
   7   6  10      179.79      185.39      9.45 o 
   8   6  10      220.10      227.90     19.60 o 
   9   6  10        3.79        1.69      3.41 o 
  -7   7  10       68.16       92.37     13.38 o 
  -6   7  10      201.72      189.06     15.87 o 
  -5   7  10       41.82       45.22      5.31 o 
  -4   7  10       93.40       94.73      4.87 o 
  -3   7  10      686.29      678.11     13.17 o 
  -2   7  10     1513.05     1421.58     28.64 o 
  -1   7  10       14.73       10.18      2.14 o 
   0   7  10     1644.74     1618.12     20.92 o 
   1   7  10      122.60      114.63      4.31 o 
   2   7  10      588.20      587.19     12.34 o 
   3   7  10      422.96      434.43     12.16 o 
   4   7  10        2.09        5.01      3.42 o 
   5   7  10       38.59       35.20      8.54 o 
   6   7  10      175.56      167.36      9.27 o 
   7   7  10        1.00        0.79      2.22 o 
   8   7  10      444.33      436.38     13.17 o 
   9   7  10       13.58       14.87      3.86 o 
  -6   8  10       39.07       51.28      7.36 o 
  -5   8  10       10.68        3.61      4.34 o 
  -4   8  10      263.44      277.29      9.93 o 
  -3   8  10      156.58      179.34     18.59 o 
  -2   8  10      171.17      147.98      7.80 o 
  -1   8  10     2395.18     2332.39     53.14 o 
   0   8  10       28.34       19.08      2.51 o 
   1   8  10       29.57       31.15      2.62 o 
   2   8  10        2.49       -0.36      2.03 o 
   3   8  10      131.46      147.84      7.26 o 
   4   8  10        5.22        3.85      2.62 o 
   5   8  10      117.87      112.35     20.35 o 
   6   8  10       19.08       14.73      3.46 o 
   7   8  10      380.48      362.06     36.92 o 
   8   8  10       71.10       74.03      7.64 o 
  -6   9  10       93.19      123.43     14.91 o 
  -5   9  10        8.98       17.87      7.98 o 
  -4   9  10      546.92      573.77     15.99 o 
  -3   9  10      142.88      146.78      8.01 o 
  -2   9  10       30.42       20.95      4.13 o 
  -1   9  10      273.22      245.34      9.80 o 
   0   9  10     1548.16     1505.73     20.46 o 
   1   9  10      111.10       98.45      5.71 o 
   2   9  10        0.91        0.85      2.02 o 
   3   9  10       55.29       63.62      5.81 o 
   4   9  10      166.62      159.72      8.00 o 
   5   9  10      489.47      449.04     16.22 o 
   6   9  10      145.74      147.38     11.62 o 
   7   9  10        1.88        6.39      3.23 o 
   8   9  10        1.26        0.29      4.20 o 
  -5  10  10      134.94      153.75     16.07 o 
  -4  10  10        8.95        2.38      3.57 o 
  -3  10  10       42.55       48.29      5.62 o 
  -2  10  10       98.28       83.74      7.19 o 
  -1  10  10        2.77       -2.11      3.24 o 
   0  10  10      182.91      170.61      6.09 o 
   1  10  10     2142.70     2166.98     32.23 o 
   2  10  10        4.98        3.30      3.01 o 
   3  10  10       76.53       90.92      7.25 o 
   4  10  10        1.42       -1.04      2.85 o 
   5  10  10      191.82      206.81      9.53 o 
   6  10  10        0.02        0.09      2.58 o 
   7  10  10        9.29        6.39      3.08 o 
  -4  11  10        0.11        6.56      3.96 o 
  -3  11  10      179.90      179.70     13.90 o 
  -2  11  10       79.77       35.86     24.22 o 
  -1  11  10        7.55        4.58      3.63 o 
   0  11  10      120.23      113.31      6.53 o 
   1  11  10       50.25       56.12      6.81 o 
   2  11  10      216.83      200.17     10.75 o 
   3  11  10       13.41       16.58      4.10 o 
   4  11  10       37.81       40.61      5.52 o 
   5  11  10       25.05       25.64      4.93 o 
   6  11  10        7.03        6.57      3.52 o 
  -3  12  10        1.53        0.85      2.69 o 
  -2  12  10        8.31        9.25      6.04 o 
  -1  12  10      251.01      258.15     10.57 o 
   0  12  10      329.75      354.65     19.87 o 
   1  12  10      456.70      449.01     13.81 o 
   2  12  10        0.00        8.03      4.52 o 
   3  12  10      561.32      564.04     16.99 o 
   4  12  10       17.96        9.49      4.09 o 
   5  12  10       10.66       14.56      4.49 o 
  -2  13  10       89.31       89.44      9.24 o 
  -1  13  10       21.31       19.19      4.49 o 
   0  13  10       20.30       23.54      8.23 o 
   1  13  10        6.17        5.63      5.18 o 
   2  13  10      135.76      106.20     10.46 o 
   3  13  10        8.09       13.49      8.25 o 
   4  13  10       84.61       89.20      9.86 o 
  -1 -12  11        0.02        2.44      5.06 o 
   0 -12  11       60.64       58.73      8.13 o 
   1 -12  11       60.86       66.15      9.49 o 
  -3 -11  11       43.94       58.65      8.68 o 
  -2 -11  11        1.06        6.21      4.20 o 
  -1 -11  11       90.20       89.22      6.90 o 
   0 -11  11      459.86      480.60     15.58 o 
   1 -11  11      825.99      864.88     26.73 o 
   2 -11  11      126.03      122.39      7.30 o 
   3 -11  11        3.64        1.87      4.20 o 
   4 -11  11        0.00        6.58      3.96 o 
  -4 -10  11      538.70      553.54     20.29 o 
  -3 -10  11      816.21      820.76     21.38 o 
  -2 -10  11        7.44        2.89      3.85 o 
  -1 -10  11      145.74      133.91      8.44 o 
   0 -10  11      787.74      745.68     22.72 o 
   1 -10  11        1.19       -0.95      2.49 o 
   2 -10  11      304.83      292.41      9.37 o 
   3 -10  11        0.30        0.26      2.78 o 
   4 -10  11       98.03       96.56      6.57 o 
   5 -10  11        7.68        3.86      3.45 o 
  -5  -9  11       80.51       81.89     11.70 o 
  -4  -9  11       86.46       97.41      8.09 o 
  -3  -9  11        3.86        1.20      3.36 o 
  -2  -9  11       66.23       59.46      6.37 o 
  -1  -9  11       69.37       73.31      4.69 o 
   0  -9  11      111.40       99.87      4.41 o 
   1  -9  11       75.49       74.49      5.21 o 
   2  -9  11       46.92       46.38      7.06 o 
   3  -9  11      667.32      666.70     16.23 o 
   4  -9  11       75.01       82.29      5.87 o 
   5  -9  11      427.38      416.28     10.75 o 
   6  -9  11        5.85        6.91      5.60 o 
  -6  -8  11      163.57      174.86     14.56 o 
  -5  -8  11      107.45       97.30     17.13 o 
  -4  -8  11      535.30      525.97     15.54 o 
  -3  -8  11        0.44        2.25      2.31 o 
  -2  -8  11      375.34      351.76      9.95 o 
  -1  -8  11       55.32       54.17      4.00 o 
   0  -8  11      242.06      232.03      5.76 o 
   1  -8  11      514.91      490.11     15.39 o 
   2  -8  11       17.11       11.89      3.15 o 
   3  -8  11      141.37      124.18      7.54 o 
   4  -8  11      922.73      901.06     22.83 o 
   5  -8  11       36.29       38.63      3.94 o 
   6  -8  11       52.33       63.11      7.10 o 
   7  -8  11       14.33       18.97      6.35 o 
  -6  -7  11        3.15       -0.33      4.09 o 
  -5  -7  11      104.23      106.95      9.54 o 
  -4  -7  11       25.34       25.13      5.65 o 
  -3  -7  11        0.88        4.32      2.43 o 
  -2  -7  11     1603.44     1563.25     23.37 o 
  -1  -7  11      875.54      848.05     13.56 o 
   0  -7  11      162.98      164.17      4.80 o 
   1  -7  11      413.70      388.69      8.08 o 
   2  -7  11      559.76      539.93     12.05 o 
   3  -7  11      106.60      132.58      6.31 o 
   4  -7  11        2.66        6.00      2.45 o 
   5  -7  11        0.07        1.37      2.23 o 
   6  -7  11       84.65       82.06      6.40 o 
   7  -7  11      171.19      160.77     10.56 o 
  -7  -6  11        7.92        6.47      5.88 o 
  -6  -6  11      122.94       98.53     11.90 o 
  -5  -6  11       31.40       32.78      5.94 o 
  -4  -6  11       75.19       69.89      5.20 o 
  -3  -6  11      334.88      319.91      8.53 o 
  -2  -6  11     1837.45     1784.21     22.49 o 
  -1  -6  11        0.46        2.10      1.63 o 
   0  -6  11       75.68       82.69      4.92 o 
   1  -6  11       23.17       23.17      3.02 o 
   2  -6  11      129.99      122.18      7.37 o 
   3  -6  11       55.22       51.50      3.70 o 
   4  -6  11      646.65      642.41     10.14 o 
   5  -6  11      134.09      139.70      5.84 o 
   6  -6  11      165.72      174.81      6.36 o 
   7  -6  11       22.88       20.97      4.83 o 
   8  -6  11       87.50       74.54      9.28 o 
  -7  -5  11      241.33      250.99     12.88 o 
  -6  -5  11        4.58        3.55      3.92 o 
  -5  -5  11       16.08       10.64      6.16 o 
  -4  -5  11        6.63        4.79      2.21 o 
  -3  -5  11      260.58      240.12      7.11 o 
  -2  -5  11       39.14       41.08      3.21 o 
  -1  -5  11      757.11      710.60     10.51 o 
   0  -5  11      646.54      613.77      9.33 o 
   1  -5  11      512.42      521.96      8.01 o 
   2  -5  11     1315.73     1269.42     13.82 o 
   3  -5  11     1005.62     1061.85     13.69 o 
   4  -5  11      413.68      394.56      7.71 o 
   5  -5  11      148.91      114.54      5.39 o 
   6  -5  11       20.34       22.07      4.61 o 
   7  -5  11       53.95       48.53      7.12 o 
   8  -5  11       99.65      105.95     13.17 o 
  -8  -4  11      173.95      175.21     13.81 o 
  -7  -4  11        2.75        5.58      4.14 o 
  -6  -4  11       19.49       20.06      4.90 o 
  -5  -4  11        4.99        4.68      2.77 o 
  -4  -4  11      273.76      270.36      8.53 o 
  -3  -4  11      455.87      420.10      9.27 o 
  -2  -4  11      197.90      187.81      5.45 o 
  -1  -4  11      139.73      140.38      4.06 o 
   0  -4  11      116.84      120.89      4.26 o 
   1  -4  11      193.15      186.54      3.93 o 
   2  -4  11      410.11      437.56      6.69 o 
   3  -4  11      354.00      347.35      6.67 o 
   4  -4  11      269.04      314.23      6.47 o 
   5  -4  11       23.18       17.95      2.69 o 
   6  -4  11      348.59      328.52      9.81 o 
   7  -4  11       18.38       16.90      5.26 o 
   8  -4  11       44.38       47.87      7.04 o 
   9  -4  11       62.41       80.61      9.17 o 
  -8  -3  11       34.43       32.94      7.87 o 
  -7  -3  11        0.01        1.66      3.23 o 
  -6  -3  11       41.30       39.77      5.95 o 
  -5  -3  11      304.40      301.99      9.12 o 
  -4  -3  11      719.23      685.45     16.99 o 
  -3  -3  11      329.20      321.78      8.63 o 
  -2  -3  11      247.30      230.48      6.34 o 
  -1  -3  11       56.65       55.84      3.12 o 
   0  -3  11       10.59       11.39      2.00 o 
   1  -3  11     1382.19     1326.29     15.38 o 
   2  -3  11       47.82       39.34      2.50 o 
   3  -3  11       68.82       73.66      3.50 o 
   4  -3  11      954.61      845.44     10.91 o 
   5  -3  11       83.95      101.40      4.73 o 
   6  -3  11       80.06       84.07      5.67 o 
   7  -3  11      543.44      516.24     17.68 o 
   8  -3  11        7.24        8.53      4.32 o 
   9  -3  11        4.81        8.18      4.73 o 
  -8  -2  11      321.03      321.37     18.60 o 
  -7  -2  11        8.78        1.32      3.14 o 
  -6  -2  11        8.83        9.66      3.95 o 
  -5  -2  11       33.19       26.07      3.53 o 
  -4  -2  11      307.95      284.41      9.54 o 
  -3  -2  11      135.30      137.28      6.56 o 
  -2  -2  11       37.04       40.59      2.17 o 
  -1  -2  11      537.86      539.68      7.91 o 
   0  -2  11      555.39      538.82      6.58 o 
   1  -2  11       86.21       77.27      3.15 o 
   2  -2  11      678.16      662.90      7.75 o 
   3  -2  11       15.19       17.48      2.12 o 
   4  -2  11      104.94      108.12      4.62 o 
   5  -2  11      474.78      446.46      9.61 o 
   6  -2  11      606.59      640.79     13.67 o 
   7  -2  11       26.74       40.06      4.20 o 
   8  -2  11        2.53        0.58      3.59 o 
   9  -2  11       43.32       40.87      6.60 o 
  -8  -1  11        8.87        2.02      5.50 o 
  -7  -1  11       46.65       41.39      8.69 o 
  -6  -1  11       85.91       97.82      8.54 o 
  -5  -1  11       63.92       61.12      5.39 o 
  -4  -1  11      226.69      205.64      8.12 o 
  -3  -1  11       16.06       18.07      2.66 o 
  -2  -1  11      203.59      200.90      4.62 o 
  -1  -1  11      226.52      229.81      4.54 o 
   0  -1  11      109.92      113.77      2.95 o 
   1  -1  11      163.84      136.09      3.64 o 
   2  -1  11      191.23      179.95      3.89 o 
   3  -1  11      585.34      539.16      7.35 o 
   4  -1  11      141.81      158.88      5.02 o 
   5  -1  11      158.84      165.64      8.89 o 
   6  -1  11        3.23        4.35      2.37 o 
   7  -1  11       79.06       81.25      5.46 o 
   8  -1  11       96.08       77.87     15.70 o 
   9  -1  11      254.42      245.10     12.20 o 
  -8   0  11      157.77      191.03     14.77 o 
  -7   0  11        1.93        3.42      3.84 o 
  -6   0  11      728.64      689.94     20.74 o 
  -5   0  11       72.32       76.88      6.08 o 
  -4   0  11      441.58      397.57     12.68 o 
  -3   0  11      362.09      338.58      8.50 o 
  -2   0  11       24.17       32.06      2.34 o 
  -1   0  11      485.55      512.06      7.04 o 
   0   0  11       36.11       36.74      2.24 o 
   1   0  11      718.78      777.25      8.76 o 
   2   0  11      259.54      234.49      5.98 o 
   3   0  11        2.68        0.47      1.34 o 
   4   0  11      733.99      735.43     10.93 o 
   5   0  11       98.88       81.88      7.58 o 
   6   0  11        0.24       -1.95      2.49 o 
   7   0  11       37.41       37.04      3.88 o 
   8   0  11      232.48      259.94     11.90 o 
   9   0  11        4.00        1.80      3.59 o 
  -8   1  11       88.93       95.19     12.16 o 
  -7   1  11      145.36      157.44     10.67 o 
  -6   1  11       78.64       89.55      8.99 o 
  -5   1  11      293.87      246.88      9.17 o 
  -4   1  11      963.30      914.90     19.15 o 
  -3   1  11        1.53        3.32      2.44 o 
  -2   1  11       77.66       83.96      3.37 o 
  -1   1  11       64.38       50.72      2.49 o 
   0   1  11      201.29      190.83      4.59 o 
   1   1  11        2.47        2.92      1.36 o 
   2   1  11      336.97      335.14      5.34 o 
   3   1  11       39.71       34.75      2.57 o 
   4   1  11      113.16      126.71      5.13 o 
   5   1  11        4.24        2.75      2.23 o 
   6   1  11      867.24      843.11     15.70 o 
   7   1  11        7.01        4.19      2.25 o 
   8   1  11        0.06       -2.16      3.34 o 
   9   1  11      348.74      372.42     28.85 o 
  -8   2  11      100.21       95.65     12.17 o 
  -7   2  11        8.45        0.30      8.73 o 
  -6   2  11        0.95        0.21      2.79 o 
  -5   2  11        4.74        9.86      3.23 o 
  -4   2  11      419.80      420.10      9.98 o 
  -3   2  11       19.76       16.88      2.05 o 
  -2   2  11     1343.25     1271.15     15.24 o 
  -1   2  11      117.39      102.84      3.26 o 
   0   2  11       64.89       62.86      2.85 o 
   1   2  11      704.10      764.56     12.34 o 
   2   2  11       34.16       39.79      2.26 o 
   3   2  11       93.05       98.75      4.23 o 
   4   2  11        0.15       -1.24      2.23 o 
   5   2  11       93.23       85.78      5.61 o 
   6   2  11      412.54      384.53     11.39 o 
   7   2  11       32.45       24.65      3.23 o 
   8   2  11      134.86      124.63      8.60 o 
   9   2  11       81.98       88.19      8.13 o 
  -8   3  11       75.80       66.90     10.91 o 
  -7   3  11      333.07      323.71     14.64 o 
  -6   3  11       61.97       59.63      9.69 o 
  -5   3  11       36.04       50.30      7.36 o 
  -4   3  11       18.04       17.29      3.13 o 
  -3   3  11      304.82      283.50      6.37 o 
  -2   3  11       67.59       78.69      4.75 o 
  -1   3  11      211.07      190.58      4.42 o 
   0   3  11       33.65       33.04      2.30 o 
   1   3  11      454.09      424.75      5.67 o 
   2   3  11       15.39       14.54      1.68 o 
   3   3  11      184.69      193.03     11.43 o 
   4   3  11        2.52        1.69      3.46 o 
   5   3  11       44.22       38.73      5.19 o 
   7   3  11      308.89      301.81     11.97 o 
   8   3  11      258.90      269.78     11.65 o 
   9   3  11       96.80      101.13      8.62 o 
  -8   4  11       77.54       86.17     12.62 o 
  -7   4  11      343.64      345.44     15.48 o 
  -6   4  11       25.11       25.79      5.87 o 
  -5   4  11        4.15       12.25      3.89 o 
  -4   4  11      327.33      403.21     11.62 o 
  -3   4  11      665.92      598.64     10.32 o 
  -2   4  11        1.59        3.23      2.02 o 
  -1   4  11       46.45       48.16      2.73 o 
   0   4  11      982.09      983.46     10.86 o 
   1   4  11       52.94       49.18      2.62 o 
   2   4  11      341.22      340.13      6.94 o 
   3   4  11      239.10      236.89      7.80 o 
   4   4  11       50.86       39.98     11.44 o 
   5   4  11      193.60      179.07     17.83 o 
   6   4  11      101.08       95.57      7.61 o 
   7   4  11        9.38        7.46      3.70 o 
   8   4  11       41.23       26.72      8.26 o 
   9   4  11        1.35        2.53      3.67 o 
  -7   5  11        3.18       -5.51      4.65 o 
  -6   5  11        0.49       -0.68      4.23 o 
  -5   5  11      958.60      927.26     18.32 o 
  -4   5  11       63.76       64.79      4.92 o 
  -3   5  11      175.42      164.83      7.15 o 
  -2   5  11      661.50      580.03      9.37 o 
  -1   5  11       67.97       75.34      2.98 o 
   0   5  11       45.38       36.73      2.64 o 
   1   5  11     1436.02     1404.65     20.18 o 
   2   5  11        5.12        4.19      2.64 o 
   3   5  11        7.66       11.03      3.91 o 
   4   5  11      195.28      185.14      9.37 o 
   5   5  11      277.07      265.50     13.07 o 
   6   5  11       80.55       73.75     11.34 o 
   7   5  11       87.79       81.57     13.89 o 
   8   5  11        2.34        1.41      3.44 o 
   9   5  11      145.22      142.93      9.21 o 
  -7   6  11      168.48      190.86     16.33 o 
  -6   6  11       77.26       66.76     11.14 o 
  -5   6  11       79.71       88.81      5.93 o 
  -4   6  11      132.30      138.40      4.79 o 
  -3   6  11      138.79      123.10      5.51 o 
  -2   6  11      873.78      951.71     16.29 o 
  -1   6  11      810.37      751.83     10.97 o 
   0   6  11     1003.29     1052.80     17.09 o 
   1   6  11      101.84      108.16      4.97 o 
   2   6  11       35.96       42.61      4.33 o 
   3   6  11      115.73      116.33      8.61 o 
   4   6  11      436.30      434.01     14.65 o 
   5   6  11      369.19      356.58     13.21 o 
   6   6  11      190.12      188.22      9.64 o 
   7   6  11        8.94        4.92      4.36 o 
   8   6  11        2.60        2.12      3.46 o 
   9   6  11       10.00        8.40      4.05 o 
  -7   7  11       14.23       10.38      7.06 o 
  -6   7  11      290.07      292.46     19.84 o 
  -5   7  11      111.46      120.50      8.21 o 
  -4   7  11       48.11       59.54      5.25 o 
  -3   7  11      264.67      226.23      9.42 o 
  -2   7  11      641.80      623.75     16.62 o 
  -1   7  11      888.07      859.55     20.30 o 
   0   7  11      735.86      684.02     11.33 o 
   1   7  11      249.93      243.09      6.03 o 
   2   7  11      239.49      243.67      8.15 o 
   3   7  11     1140.02     1096.40     26.79 o 
   4   7  11       59.43       43.15      6.00 o 
   5   7  11      508.21      499.01     18.30 o 
   6   7  11        4.67       10.09      5.24 o 
   7   7  11        0.01        0.00      3.75 o 
   8   7  11        7.13        7.38      3.39 o 
   9   7  11      235.45      262.64     10.57 o 
  -6   8  11      205.43      200.57     17.12 o 
  -5   8  11       96.80      100.36     12.96 o 
  -4   8  11      118.38      119.37     10.28 o 
  -3   8  11      127.21      133.50      7.77 o 
  -2   8  11      396.08      396.97     12.89 o 
  -1   8  11        0.32        1.52      3.18 o 
   0   8  11       65.67       72.45      4.13 o 
   1   8  11      411.01      406.14      7.98 o 
   2   8  11      411.97      418.50     13.80 o 
   3   8  11        0.47        1.24      3.12 o 
   4   8  11      871.37      854.84     19.55 o 
   5   8  11       84.64       79.31      6.53 o 
   6   8  11        0.34        1.31      2.51 o 
   7   8  11        0.71        4.13      2.46 o 
   8   8  11      235.81      259.13     17.96 o 
  -5   9  11      120.30      114.05     13.86 o 
  -4   9  11       84.14       93.60      6.73 o 
  -3   9  11       91.90       89.30      7.20 o 
  -2   9  11        0.11       -5.19      2.59 o 
  -1   9  11      672.75      740.52     19.04 o 
   0   9  11     1031.70      971.20     16.50 o 
   1   9  11       93.52       98.20      5.84 o 
   2   9  11       53.49       58.25      5.45 o 
   3   9  11      483.13      475.37     13.95 o 
   4   9  11      764.87      778.43     19.65 o 
   5   9  11        1.80        3.96      3.04 o 
   6   9  11       31.11       30.38      4.60 o 
   7   9  11      293.92      285.04     11.25 o 
   8   9  11       34.61       31.35      5.69 o 
  -5  10  11       11.93       18.90      8.30 o 
  -4  10  11      115.97      113.97     12.49 o 
  -3  10  11       92.73      107.74      8.01 o 
  -2  10  11     1011.82      998.15     24.13 o 
  -1  10  11       20.03       16.46      5.72 o 
   0  10  11        0.37        1.84      2.31 o 
   1  10  11      224.63      238.14     10.59 o 
   2  10  11       34.33       34.97      5.79 o 
   3  10  11      122.04      120.07      8.26 o 
   4  10  11      106.43       99.36      7.75 o 
   5  10  11        7.41        1.28      2.97 o 
   6  10  11      246.19      246.38     10.63 o 
   7  10  11       17.12       12.15      3.61 o 
  -4  11  11       29.22       38.05      9.67 o 
  -3  11  11      420.43      442.71     14.96 o 
  -2  11  11       37.64       33.73      5.13 o 
  -1  11  11      198.14      196.40     20.75 o 
   0  11  11       15.26       17.65      3.80 o 
   1  11  11     1205.36     1316.00     26.26 o 
   2  11  11      577.64      548.70     16.10 o 
   3  11  11      144.94      144.12      8.83 o 
   4  11  11       12.36        8.87      3.73 o 
   5  11  11        1.78        0.69      3.12 o 
   6  11  11       38.87       22.20      4.87 o 
  -3  12  11       17.89       22.26      5.35 o 
  -2  12  11      166.27      185.22     12.54 o 
  -1  12  11        2.39       -3.94      3.62 o 
   0  12  11      136.93      137.16     14.17 o 
   1  12  11       84.07       79.94      6.79 o 
   2  12  11      139.12      127.45     11.04 o 
   3  12  11       57.68       45.68      7.37 o 
   4  12  11       13.76       14.37      5.74 o 
   5  12  11      171.64      175.55     10.69 o 
  -1  13  11        0.80       -4.36      5.07 o 
   0  13  11       41.66       35.01      8.97 o 
   1  13  11      595.93      644.23     21.43 o 
   2  13  11      340.37      313.13     15.50 o 
   3  13  11      130.09      116.79     11.14 o 
  -2 -11  12        2.91        2.41      5.20 o 
  -1 -11  12       10.23        9.67      5.35 o 
   0 -11  12      136.10      138.26     24.25 o 
   1 -11  12        4.47        6.53      5.09 o 
   2 -11  12      125.73      129.88      7.84 o 
   3 -11  12       56.73       39.90      7.16 o 
  -4 -10  12      108.70      106.30     12.17 o 
  -3 -10  12       36.41       48.58      7.81 o 
  -2 -10  12       95.75       94.08      8.39 o 
  -1 -10  12       69.06       82.88      7.37 o 
   0 -10  12        1.65        2.08      3.80 o 
   1 -10  12        1.41        2.48      2.90 o 
   2 -10  12      101.17      108.69      6.79 o 
   3 -10  12      612.31      651.70     15.10 o 
   4 -10  12        0.02        2.93      3.62 o 
  -5  -9  12      175.24      199.47     16.25 o 
  -4  -9  12      425.37      427.06     14.80 o 
  -3  -9  12      443.88      411.45     20.34 o 
  -2  -9  12       27.45       33.10      5.48 o 
  -1  -9  12        2.41        1.38      2.64 o 
   0  -9  12        0.25        4.32      3.63 o 
   1  -9  12        5.89        9.01      3.94 o 
   2  -9  12      578.90      537.50     12.79 o 
   3  -9  12      268.95      270.28      9.47 o 
   4  -9  12        6.10        5.47      3.27 o 
   5  -9  12        0.66        0.46      4.23 o 
   6  -9  12      128.53      130.21     11.91 o 
  -5  -8  12      125.19      111.33     10.47 o 
  -4  -8  12        0.08       -1.23      2.61 o 
  -3  -8  12      188.14      189.10      9.52 o 
  -2  -8  12      669.92      655.69     19.07 o 
  -1  -8  12      100.08       93.55      5.19 o 
   0  -8  12       70.17       73.50      5.26 o 
   1  -8  12       31.36       27.80      3.66 o 
   2  -8  12      177.22      153.28      6.96 o 
   3  -8  12       20.13       13.74      3.49 o 
   4  -8  12       21.25       11.91      3.58 o 
   5  -8  12      922.57      938.28     22.90 o 
   6  -8  12      106.45      111.40      8.93 o 
  -6  -7  12        1.90       13.34      6.43 o 
  -5  -7  12       10.29        9.53      5.12 o 
  -4  -7  12      107.97      119.52      8.34 o 
  -3  -7  12      342.47      356.05     11.46 o 
  -2  -7  12       51.18       58.16      4.72 o 
  -1  -7  12      349.67      363.06      9.38 o 
   0  -7  12        7.73        6.64      2.29 o 
   1  -7  12      139.02      135.96      6.85 o 
   2  -7  12       11.60       16.30      3.51 o 
   3  -7  12       68.11       50.13      6.90 o 
   4  -7  12      247.66      222.08      9.47 o 
   5  -7  12       57.61       52.51      6.51 o 
   6  -7  12      249.92      296.00     10.30 o 
   7  -7  12       30.94       25.24      8.70 o 
  -6  -6  12       87.86       72.72     15.98 o 
  -5  -6  12      108.54      125.63     12.41 o 
  -4  -6  12       94.30       95.72     18.47 o 
  -3  -6  12      433.03      430.29     10.30 o 
  -2  -6  12      597.19      591.51     10.86 o 
  -1  -6  12      160.23      167.57      4.41 o 
   0  -6  12      654.73      637.48     13.15 o 
   1  -6  12       90.48       90.05      4.29 o 
   2  -6  12      316.07      298.86      8.58 o 
   3  -6  12      231.39      181.53     11.51 o 
   4  -6  12       57.41       56.70      3.72 o 
   5  -6  12      111.02      102.72      5.38 o 
   6  -6  12        0.83        1.49      3.67 o 
   7  -6  12      102.55      130.99     10.74 o 
   8  -6  12      151.84      173.10     13.31 o 
  -7  -5  12      105.51      109.62     13.27 o 
  -6  -5  12     1033.20     1038.40     28.53 o 
  -5  -5  12      289.33      275.02     12.85 o 
  -4  -5  12      588.54      597.63     15.62 o 
  -3  -5  12        8.90       13.12      2.68 o 
  -2  -5  12      131.50      138.74      5.19 o 
  -1  -5  12     1150.96     1140.41     14.13 o 
   0  -5  12      951.74      932.20     12.49 o 
   1  -5  12       48.17       42.87      2.95 o 
   2  -5  12       40.07       41.39      3.50 o 
   3  -5  12       19.49       21.61      2.44 o 
   4  -5  12      191.95      220.45      5.57 o 
   5  -5  12       84.20       74.26      4.52 o 
   6  -5  12      226.30      246.14      8.08 o 
   7  -5  12       47.99       43.92      6.03 o 
   8  -5  12      118.44      127.70     12.53 o 
  -7  -4  12      102.91      129.50     13.63 o 
  -6  -4  12      846.94      863.57     24.93 o 
  -5  -4  12      367.40      380.90     15.04 o 
  -4  -4  12      107.89      100.26      6.92 o 
  -3  -4  12      393.83      378.86      9.04 o 
  -2  -4  12       87.79      110.98      4.77 o 
  -1  -4  12     3134.81     3041.19     30.57 o 
   0  -4  12     2435.78     2392.65     25.15 o 
   1  -4  12        1.35        1.40      1.58 o 
   2  -4  12       17.90       16.41      2.45 o 
   3  -4  12      718.13      664.77      9.87 o 
   4  -4  12        0.24       -1.21      1.56 o 
   5  -4  12     1426.01     1283.22     17.99 o 
   6  -4  12       81.04       76.11      5.74 o 
   7  -4  12        0.46        3.27      4.03 o 
   8  -4  12       33.07       27.28      8.67 o 
  -7  -3  12       11.07       14.76      5.10 o 
  -6  -3  12        0.11        9.20      4.14 o 
  -5  -3  12        4.28        1.61      4.42 o 
  -4  -3  12      565.24      567.68     13.10 o 
  -3  -3  12      677.49      651.86     16.73 o 
  -2  -3  12     1156.12     1126.27     19.15 o 
  -1  -3  12       62.17       55.17      3.31 o 
   0  -3  12      144.74      143.97      4.99 o 
   1  -3  12     2121.25     2091.30     20.79 o 
   2  -3  12     1436.29     1404.38     15.29 o 
   3  -3  12        7.49       16.95      3.49 o 
   4  -3  12      149.13      179.08      4.50 o 
   5  -3  12      152.69      134.49      6.52 o 
   6  -3  12        0.15        2.45      2.37 o 
   7  -3  12      111.46       94.77      8.98 o 
   8  -3  12      633.96      644.13     21.27 o 
   9  -3  12       31.42       42.83      7.16 o 
  -8  -2  12        8.49        2.00      5.88 o 
  -7  -2  12       84.99       81.25     12.42 o 
  -6  -2  12       73.70       66.90      7.71 o 
  -5  -2  12      124.71      122.38      7.30 o 
  -4  -2  12      761.91      767.98     17.60 o 
  -3  -2  12      320.57      339.90      8.79 o 
  -2  -2  12      440.76      415.47      8.34 o 
  -1  -2  12       51.84       45.83      3.00 o 
   0  -2  12       27.96       23.43      2.67 o 
   1  -2  12     1683.87     1566.55     16.32 o 
   2  -2  12      246.15      227.71      5.28 o 
   3  -2  12      738.79      708.62      9.87 o 
   4  -2  12      479.25      429.67      8.41 o 
   5  -2  12        1.53       -0.30      1.63 o 
   6  -2  12       30.41       22.73      3.13 o 
   7  -2  12      596.67      524.89     18.01 o 
   8  -2  12      111.27      115.88      9.82 o 
   9  -2  12      307.61      309.35     14.40 o 
  -8  -1  12      352.58      331.50     19.65 o 
  -7  -1  12      130.82      131.93     10.67 o 
  -6  -1  12      346.61      320.80     24.98 o 
  -5  -1  12      112.70      109.13      7.36 o 
  -4  -1  12       42.97       38.97      4.56 o 
  -3  -1  12        1.26        0.94      2.53 o 
  -2  -1  12      390.35      363.07      6.59 o 
  -1  -1  12     1776.89     1707.25     19.77 o 
   0  -1  12        9.83        8.69      2.11 o 
   1  -1  12     2037.32     1951.02     19.23 o 
   2  -1  12     2368.85     2262.14     23.28 o 
   3  -1  12       73.77       75.20      3.60 o 
   4  -1  12       68.48       73.35      3.94 o 
   5  -1  12       22.61       13.25      2.51 o 
   6  -1  12       56.96       41.42      4.02 o 
   7  -1  12      125.36      110.60      9.24 o 
   8  -1  12      368.00      383.11     42.17 o 
   9  -1  12      178.66      167.80     11.10 o 
  -8   0  12        7.32        8.95      6.21 o 
  -7   0  12      138.88      147.88     10.64 o 
  -6   0  12        0.02       -3.95      3.31 o 
  -5   0  12       99.47      107.58      7.21 o 
  -4   0  12        1.34        1.24      3.02 o 
  -3   0  12     1443.99     1359.38     21.29 o 
  -2   0  12      525.96      489.06      7.96 o 
  -1   0  12      153.13      157.77      4.52 o 
   0   0  12      629.76      622.84      8.75 o 
   1   0  12     1435.60     1381.87     14.49 o 
   2   0  12      760.93      693.61      9.41 o 
   3   0  12       90.94      104.97      3.20 o 
   4   0  12      158.82      169.42      5.68 o 
   5   0  12      632.15      608.18     14.64 o 
   6   0  12       36.08       39.56      4.60 o 
   7   0  12      470.90      501.36     12.08 o 
   8   0  12        5.19        5.57      3.77 o 
   9   0  12       29.12       23.61      5.89 o 
  -8   1  12      237.91      253.59     17.75 o 
  -7   1  12       55.80       40.89      6.74 o 
  -6   1  12      410.72      378.90     21.30 o 
  -5   1  12        3.83        1.68      2.83 o 
  -4   1  12     1067.47     1052.28     21.59 o 
  -3   1  12      348.64      333.38     11.66 o 
  -2   1  12     1207.37     1176.82     14.63 o 
  -1   1  12      106.79      102.83      4.66 o 
   0   1  12     1427.08     1387.40     15.37 o 
   1   1  12      570.92      560.53      7.63 o 
   2   1  12      983.88      941.14     11.47 o 
   3   1  12       83.93       84.39      4.07 o 
   4   1  12     1257.89     1193.90     25.54 o 
   5   1  12      179.75      172.70      6.23 o 
   6   1  12      941.37      916.13     19.08 o 
   7   1  12       28.17       27.79      3.56 o 
   8   1  12      721.01      690.78     20.77 o 
   9   1  12       14.66       10.83      4.49 o 
  -8   2  12       52.98       76.55     11.62 o 
  -7   2  12       66.82       61.21      7.98 o 
  -6   2  12       12.28        7.88      6.03 o 
  -5   2  12      348.60      378.20     12.05 o 
  -4   2  12       96.83       88.75      5.42 o 
  -3   2  12      195.96      184.13      4.90 o 
  -2   2  12      191.19      186.03      5.41 o 
  -1   2  12      140.06      155.31      4.47 o 
   0   2  12     1211.23     1124.70     13.12 o 
   1   2  12     1259.17     1199.66     14.72 o 
   2   2  12     1066.60     1052.93     13.12 o 
   3   2  12      113.86      112.77      5.17 o 
   4   2  12        3.83        1.95      3.52 o 
   5   2  12      252.87      247.09      8.62 o 
   6   2  12        2.73        1.61      2.35 o 
   7   2  12       60.66       55.27      6.42 o 
   8   2  12       23.85       24.18      5.10 o 
   9   2  12      128.09      132.43     27.63 o 
  -7   3  12       55.34       42.13      7.24 o 
  -6   3  12      528.47      509.01     18.44 o 
  -5   3  12      226.78      214.26      9.27 o 
  -4   3  12       13.07       22.25      3.42 o 
  -3   3  12       19.51       13.35      2.18 o 
  -2   3  12       16.36       26.01      2.89 o 
  -1   3  12      224.61      225.38      5.33 o 
   0   3  12     2197.82     2130.63     21.73 o 
   1   3  12     1787.82     1757.04     18.19 o 
   2   3  12        8.44        6.15      2.20 o 
   3   3  12     1075.07     1042.14     19.46 o 
   4   3  12      403.80      369.07     14.64 o 
   5   3  12        1.43        4.11      3.30 o 
   6   3  12        0.71        3.16      3.20 o 
   7   3  12       28.82       26.41      5.03 o 
   8   3  12      210.05      206.69     10.61 o 
   9   3  12       84.49       96.80      8.99 o 
  -7   4  12      261.66      280.61     14.58 o 
  -6   4  12       46.69       53.56      7.48 o 
  -5   4  12      660.64      601.15     16.08 o 
  -4   4  12        1.00        3.12      2.63 o 
  -3   4  12       35.50       17.82      2.45 o 
  -2   4  12      340.93      315.46      7.26 o 
  -1   4  12      695.15      670.40      9.99 o 
   0   4  12      338.04      324.49      5.85 o 
   1   4  12     1914.85     1829.97     22.82 o 
   2   4  12        2.13        0.83      1.96 o 
   3   4  12      341.46      337.73      9.69 o 
   4   4  12      433.90      421.21     14.22 o 
   5   4  12      370.81      370.13     17.48 o 
   6   4  12       67.11       65.16      6.68 o 
   7   4  12       20.09       16.36      4.21 o 
   8   4  12       27.51       27.00      5.18 o 
   9   4  12        1.57       -5.75      3.11 o 
  -7   5  12       16.05       16.60      6.23 o 
  -6   5  12      721.16      742.14     23.43 o 
  -5   5  12      114.09      102.94      6.45 o 
  -4   5  12       58.12       47.13      4.57 o 
  -3   5  12      136.73      134.14      5.50 o 
  -2   5  12      188.95      230.45      6.46 o 
  -1   5  12        8.25       12.99      2.76 o 
   0   5  12      796.44      777.04     13.55 o 
   1   5  12     1678.41     1623.30     23.02 o 
   2   5  12      215.30      206.47      7.72 o 
   3   5  12        0.44        2.29      3.66 o 
   4   5  12      524.23      528.18     16.58 o 
   5   5  12       34.94       35.85      5.38 o 
   6   5  12        5.34        4.16      3.52 o 
   7   5  12        0.15       -0.72      2.33 o 
   8   5  12      171.69      172.89      9.68 o 
   9   5  12       59.72       63.61      7.19 o 
  -7   6  12      105.90      102.45     13.98 o 
  -6   6  12        1.31       -1.27      5.00 o 
  -5   6  12        1.52        3.13      2.95 o 
  -4   6  12       52.97       53.07      3.39 o 
  -3   6  12     1478.61     1352.62     19.17 o 
  -2   6  12       15.66       12.57      3.32 o 
  -1   6  12      848.62      814.15     19.56 o 
   0   6  12        8.58        4.72      2.04 o 
   1   6  12       33.36       35.65      3.35 o 
   2   6  12     2654.39     2598.29     40.56 o 
   3   6  12     2602.05     2577.11     50.93 o 
   4   6  12       27.00       30.50      5.17 o 
   5   6  12       75.48       71.89      7.23 o 
   6   6  12       48.02       45.61      6.32 o 
   7   6  12      244.35      233.82     18.69 o 
   8   6  12      204.88      228.68     12.30 o 
   9   6  12      218.20      216.26     11.24 o 
  -6   7  12      112.92      135.13     15.84 o 
  -5   7  12       30.52       30.75      5.88 o 
  -4   7  12      167.69      191.33      7.97 o 
  -3   7  12       31.91       26.09      6.26 o 
  -2   7  12       22.97       29.37      4.65 o 
  -1   7  12       30.90       32.94      4.59 o 
   0   7  12        2.06        3.87      3.23 o 
   1   7  12       82.19       75.39      3.95 o 
   2   7  12      417.92      410.54     13.67 o 
   3   7  12      224.92      219.88     10.85 o 
   4   7  12      337.81      313.90     18.18 o 
   5   7  12       73.04       75.81     12.02 o 
   6   7  12      146.55      162.21      9.60 o 
   7   7  12       27.10       33.60     11.27 o 
   8   7  12      131.77      139.06      9.69 o 
  -6   8  12      237.19      308.74     20.36 o 
  -5   8  12       61.16       72.65     11.80 o 
  -4   8  12        5.04        2.94      3.14 o 
  -3   8  12      161.76      156.64     10.09 o 
  -2   8  12       15.49       15.69      4.07 o 
  -1   8  12      732.21      615.60     16.74 o 
   0   8  12      330.27      333.57      7.70 o 
   1   8  12      537.06      541.20     11.50 o 
   2   8  12      228.51      225.78      7.60 o 
   3   8  12       49.87       42.18      5.05 o 
   4   8  12      661.41      655.95     16.82 o 
   5   8  12      681.26      672.35     17.44 o 
   6   8  12       23.80       26.52      4.24 o 
   7   8  12      363.70      384.75     12.95 o 
   8   8  12       25.16       13.54      5.70 o 
  -5   9  12       15.15        7.18      7.94 o 
  -4   9  12      186.01      207.89      9.17 o 
  -3   9  12       62.53       66.30      6.60 o 
  -2   9  12      342.32      288.57     11.23 o 
  -1   9  12      147.42      144.96      8.17 o 
   0   9  12        0.08       -1.19      1.81 o 
   1   9  12      121.27      130.23      6.35 o 
   2   9  12       38.24       36.04      4.04 o 
   3   9  12      263.17      270.87     10.51 o 
   4   9  12       47.46       59.10      8.96 o 
   5   9  12        0.01        1.73      2.62 o 
   6   9  12      552.82      549.55     16.13 o 
   7   9  12        0.32        2.81      2.72 o 
  -4  10  12      165.33      183.05      9.19 o 
  -3  10  12      693.97      709.81     19.68 o 
  -2  10  12       59.31       54.70      6.19 o 
  -1  10  12      119.64      104.84     16.85 o 
   0  10  12      349.83      350.92     11.66 o 
   1  10  12      120.29      125.92      6.69 o 
   2  10  12       59.62       66.38      7.68 o 
   3  10  12       21.40       29.82      5.75 o 
   4  10  12       90.21      114.25     16.58 o 
   5  10  12        7.42        9.77      5.63 o 
   6  10  12        1.31        2.32      2.87 o 
   7  10  12        0.30        1.19      2.96 o 
  -3  11  12       15.57       16.99      8.67 o 
  -2  11  12       10.35        7.01      5.30 o 
  -1  11  12      292.62      290.30     11.62 o 
   0  11  12     1438.16     1384.33     60.67 o 
   1  11  12       21.42       24.75      3.93 o 
   2  11  12       41.08       40.69      7.77 o 
   3  11  12        1.45        1.38      4.91 o 
   4  11  12       56.49       53.87     10.16 o 
   5  11  12      493.67      495.48     16.01 o 
   6  11  12      655.83      655.17     34.78 o 
  -2  12  12        1.05       10.31      5.17 o 
  -1  12  12      600.19      653.99     18.18 o 
   0  12  12       95.68      115.77     13.66 o 
   1  12  12       27.23       27.72      5.37 o 
   2  12  12       72.07       71.27      8.33 o 
   3  12  12        4.46        4.16      3.81 o 
   4  12  12       47.87       42.78      6.22 o 
   5  12  12       15.70       12.34      5.27 o 
   0  13  12      127.14      116.21     13.88 o 
   1  13  12        0.01        5.09      6.57 o 
   2  13  12      969.22      984.00     29.74 o 
  -1 -11  13        0.00        3.74      5.05 o 
   0 -11  13        4.79        6.31     11.22 o 
   1 -11  13      123.85      163.91     11.73 o 
   2 -11  13       41.25       30.07      4.80 o 
  -3 -10  13      526.28      516.88     20.28 o 
  -2 -10  13       11.66       10.75      5.84 o 
  -1 -10  13        0.00        3.42      4.05 o 
   0 -10  13      189.99      207.69     10.83 o 
   1 -10  13       75.50       70.41      5.39 o 
   2 -10  13       30.39       45.50      4.84 o 
   3 -10  13       22.22       22.73      4.63 o 
   4 -10  13      399.52      426.52     13.20 o 
  -4  -9  13      112.02      125.00     11.18 o 
  -3  -9  13        5.92        5.99      3.95 o 
  -2  -9  13      103.62      110.85      8.75 o 
  -1  -9  13       55.89       65.18      5.77 o 
   0  -9  13       22.97       18.43      4.57 o 
   1  -9  13      401.06      422.64     10.92 o 
   2  -9  13       88.26       92.33      6.17 o 
   3  -9  13        2.59        8.60      3.44 o 
   4  -9  13      140.03      138.07      7.97 o 
   5  -9  13      556.30      601.99     21.65 o 
  -5  -8  13       38.15       32.85      9.10 o 
  -4  -8  13        8.22       12.05      5.10 o 
  -3  -8  13       15.03       18.06      4.53 o 
  -2  -8  13       12.01       17.55      4.42 o 
  -1  -8  13      983.69     1023.17     16.44 o 
   0  -8  13      203.53      214.05      7.02 o 
   1  -8  13        0.00       -1.85      2.41 o 
   2  -8  13       53.63       56.64      5.96 o 
   3  -8  13        6.27       -2.95      4.12 o 
   4  -8  13      123.38      134.78      7.62 o 
   5  -8  13        5.66        1.80      4.34 o 
   6  -8  13        6.69       -0.35      5.26 o 
  -5  -7  13      517.82      554.91     20.50 o 
  -4  -7  13       10.34       11.01      4.96 o 
  -3  -7  13      165.84      163.84      8.59 o 
  -2  -7  13      806.36      806.36     17.30 o 
  -1  -7  13        3.30        1.54      1.98 o 
   0  -7  13      120.30      112.19      4.61 o 
   1  -7  13       36.00       39.61      4.20 o 
   2  -7  13       95.88       84.17      5.57 o 
   3  -7  13      830.83      797.24     19.43 o 
   4  -7  13        1.60        1.14      2.72 o 
   5  -7  13      149.44      134.97      9.43 o 
   6  -7  13       93.51      105.33      8.78 o 
   7  -7  13      273.38      253.92     14.43 o 
  -6  -6  13      505.24      520.80     25.71 o 
  -5  -6  13      767.92      761.39     24.02 o 
  -4  -6  13       58.50       55.93      8.60 o 
  -3  -6  13        1.35       -0.64      3.13 o 
  -2  -6  13      246.77      237.90      6.90 o 
  -1  -6  13       82.28       85.68      4.76 o 
   0  -6  13      190.31      179.04      5.51 o 
   1  -6  13       21.69       21.87      3.42 o 
   2  -6  13        7.19       13.00      3.30 o 
   3  -6  13      410.06      406.81     11.22 o 
   4  -6  13        4.44        6.55      3.00 o 
   5  -6  13        1.66       -2.08      2.63 o 
   6  -6  13        0.47        0.05      3.08 o 
   7  -6  13       58.70       48.27      6.70 o 
  -6  -5  13      106.30      111.59     15.38 o 
  -5  -5  13       11.11       17.64     14.71 o 
  -4  -5  13       12.63        9.15      4.29 o 
  -3  -5  13     1702.86     1694.30     24.88 o 
  -2  -5  13      149.07      153.04      5.63 o 
  -1  -5  13      158.78      158.04      4.67 o 
   0  -5  13     3129.11     3110.64     31.96 o 
   1  -5  13       51.15       51.57      3.79 o 
   2  -5  13      524.89      491.35     11.26 o 
   3  -5  13      483.94      473.87     10.05 o 
   4  -5  13      130.06      127.33      4.57 o 
   5  -5  13      189.73      180.95      6.25 o 
   6  -5  13       40.70       28.63      3.78 o 
   7  -5  13      195.83      208.08     10.70 o 
   8  -5  13       35.86       48.92      6.65 o 
  -7  -4  13       12.95        2.97      5.74 o 
  -6  -4  13       22.02       20.45      7.88 o 
  -5  -4  13        0.55        5.03      4.08 o 
  -4  -4  13      555.66      549.77     15.10 o 
  -3  -4  13     1128.08     1136.73     18.41 o 
  -2  -4  13      511.23      500.03      9.59 o 
  -1  -4  13      470.08      474.72      7.95 o 
   0  -4  13      527.91      516.15      8.58 o 
   1  -4  13        0.02        0.36      1.68 o 
   2  -4  13     1096.30     1037.95     14.60 o 
   3  -4  13       22.79       23.32      2.47 o 
   4  -4  13      577.21      529.39      8.74 o 
   5  -4  13      376.74      385.88      9.46 o 
   6  -4  13       20.10       23.00      3.55 o 
   7  -4  13      111.08      118.07      8.72 o 
   8  -4  13      225.58      236.04     13.18 o 
  -7  -3  13        7.51       13.30      7.04 o 
  -6  -3  13        0.46        4.60      9.07 o 
  -5  -3  13       16.31       19.58      5.18 o 
  -4  -3  13     1021.62     1016.76     21.96 o 
  -3  -3  13      315.90      286.53     10.13 o 
  -2  -3  13        5.75        5.43      2.35 o 
  -1  -3  13      997.73      989.67     13.57 o 
   0  -3  13      178.56      189.13      6.76 o 
   1  -3  13     1288.41     1294.85     15.69 o 
   2  -3  13      445.22      446.91      8.41 o 
   3  -3  13      189.39      213.54      5.25 o 
   4  -3  13       54.87       46.53      2.78 o 
   5  -3  13      426.55      413.08      8.88 o 
   6  -3  13       10.15        9.06      2.81 o 
   7  -3  13       29.11       33.92      5.16 o 
   8  -3  13      103.07      101.04      9.85 o 
  -7  -2  13       23.66       19.09      7.51 o 
  -6  -2  13       33.77       29.11      5.97 o 
  -5  -2  13        4.93        8.19      4.22 o 
  -4  -2  13      131.63      140.03      9.49 o 
  -3  -2  13        0.53        2.33      2.33 o 
  -2  -2  13       45.33       42.34      2.47 o 
  -1  -2  13        6.90        5.47      2.06 o 
   0  -2  13     1602.91     1497.06     18.43 o 
   1  -2  13     7142.65     7050.03     59.92 o 
   2  -2  13      185.28      160.17      4.98 o 
   3  -2  13       29.39       20.95      2.62 o 
   4  -2  13      452.13      427.56      8.53 o 
   5  -2  13      208.98      198.09      9.21 o 
   6  -2  13     1221.04     1185.69     19.13 o 
   7  -2  13       67.88       56.24      5.85 o 
   8  -2  13       13.62       10.37      4.79 o 
   9  -2  13        5.41        6.17      4.92 o 
  -7  -1  13      348.91      305.69     14.79 o 
  -6  -1  13      138.59      140.54     18.10 o 
  -5  -1  13      126.42      126.14     14.74 o 
  -4  -1  13      178.21      163.40      7.93 o 
  -3  -1  13      715.51      680.09     13.64 o 
  -2  -1  13     3734.50     3638.44     37.70 o 
  -1  -1  13      334.77      313.03      6.61 o 
   0  -1  13      207.82      204.74      5.02 o 
   1  -1  13      138.15      130.85      4.02 o 
   2  -1  13      286.09      312.42      6.65 o 
   3  -1  13      440.09      462.45      8.09 o 
   4  -1  13       67.68       68.95      3.90 o 
   5  -1  13       78.68       89.83      5.94 o 
   6  -1  13      329.93      340.30      8.80 o 
   7  -1  13       13.35       17.83      7.99 o 
   8  -1  13        8.11        7.78      4.41 o 
   9  -1  13       66.04       72.30      8.39 o 
  -7   0  13        2.46        6.52      5.73 o 
  -6   0  13      390.20      387.89     16.15 o 
  -5   0  13       49.06       49.59      5.46 o 
  -4   0  13        8.35        5.19      3.08 o 
  -3   0  13      484.81      492.64     11.19 o 
  -2   0  13        4.75        1.23      1.72 o 
  -1   0  13      358.87      385.18      7.30 o 
   0   0  13     2520.43     2388.28     24.36 o 
   1   0  13       30.32       30.10      2.54 o 
   2   0  13      565.90      517.57      8.63 o 
   3   0  13     6217.56     6041.61     54.54 o 
   4   0  13       52.97       65.74      4.08 o 
   5   0  13      233.37      216.93      8.30 o 
   6   0  13      190.14      198.06      8.25 o 
   7   0  13       42.59       36.02      5.74 o 
   8   0  13      455.13      426.73     16.31 o 
   9   0  13       48.93       49.45     10.23 o 
  -7   1  13      238.36      260.43     22.87 o 
  -6   1  13       59.80       56.34      9.94 o 
  -5   1  13        0.24       -4.84      3.21 o 
  -4   1  13      102.40      106.73      7.29 o 
  -3   1  13        4.09        3.86      2.83 o 
  -2   1  13       82.67       84.51      4.19 o 
  -1   1  13     1383.14     1283.68     17.91 o 
   0   1  13      307.75      310.34      5.98 o 
   1   1  13       11.53       11.50      2.17 o 
   2   1  13      532.41      530.90      9.20 o 
   3   1  13     2274.71     2166.88     23.67 o 
   4   1  13       18.70       17.40      2.66 o 
   5   1  13       78.73       73.00      5.79 o 
   6   1  13       73.45       72.78      5.88 o 
   7   1  13       21.51       23.24      6.93 o 
   8   1  13       31.88       39.49      6.15 o 
   9   1  13      594.24      636.22     20.87 o 
  -7   2  13       46.83       44.46      7.44 o 
  -6   2  13     1019.38      957.28     41.29 o 
  -5   2  13        1.74        2.71      3.31 o 
  -4   2  13       61.93       67.59      5.01 o 
  -3   2  13      173.23      169.81      4.81 o 
  -2   2  13       19.95       29.11      2.92 o 
  -1   2  13     6909.27     6724.30     65.75 o 
   0   2  13      856.61      789.52     10.46 o 
   1   2  13       10.47       10.86      2.28 o 
   2   2  13     2512.01     2418.52     25.56 o 
   3   2  13      497.73      536.33     12.86 o 
   4   2  13        6.06        4.97      3.48 o 
   5   2  13      441.81      451.57     15.52 o 
   6   2  13      139.76      128.95     11.25 o 
   7   2  13        0.33        0.97      3.32 o 
   8   2  13      763.61      750.01     22.27 o 
   9   2  13      129.18      120.51     28.38 o 
  -7   3  13      198.99      181.08     25.79 o 
  -6   3  13      103.95      100.09      9.67 o 
  -5   3  13        4.76        3.17      3.39 o 
  -4   3  13      396.88      405.37     10.55 o 
  -3   3  13      176.01      195.58      5.49 o 
  -2   3  13       69.96       58.68      4.79 o 
  -1   3  13      485.82      505.42      8.50 o 
   0   3  13     1058.06     1056.13     13.76 o 
   1   3  13        6.96        8.19      1.96 o 
   2   3  13       91.44       92.95      4.53 o 
   3   3  13      354.70      319.03      9.62 o 
   4   3  13     2640.67     2580.07     50.93 o 
   5   3  13      917.70      846.15     22.65 o 
   6   3  13      161.65      150.43      9.07 o 
   7   3  13      107.36      112.29      9.95 o 
   8   3  13       15.00       11.24      4.62 o 
   9   3  13      289.10      298.26     13.48 o 
  -7   4  13        9.87        8.31      5.66 o 
  -6   4  13      127.23      117.75     18.47 o 
  -5   4  13       45.97       36.89      5.22 o 
  -4   4  13     1627.24     1571.65     25.29 o 
  -3   4  13      210.80      186.62      6.85 o 
  -2   4  13      492.35      460.58      9.16 o 
  -1   4  13       13.34        9.49      2.45 o 
   0   4  13      191.53      164.17      5.04 o 
   1   4  13     5257.11     5113.00     62.03 o 
   2   4  13     1642.34     1584.58     22.28 o 
   3   4  13        0.66        1.22      2.75 o 
   4   4  13        7.34       11.29      5.35 o 
   5   4  13       21.88       24.46      4.84 o 
   6   4  13        5.75        1.43      3.77 o 
   7   4  13       62.77       58.74      6.76 o 
   8   4  13        0.34       -1.19      3.31 o 
   9   4  13        7.49        4.48      3.97 o 
  -7   5  13       97.60       78.67     12.55 o 
  -6   5  13       60.07       60.40      8.29 o 
  -5   5  13       34.13       36.96      4.50 o 
  -4   5  13       19.37        7.65      2.99 o 
  -3   5  13      464.19      436.17     10.77 o 
  -2   5  13       50.88       45.10      3.65 o 
  -1   5  13       47.76       58.22      4.62 o 
   0   5  13      498.94      497.41     12.67 o 
   1   5  13     1053.69     1051.58     16.81 o 
   2   5  13     1117.52     1097.32     16.50 o 
   3   5  13     1733.60     1733.43     29.48 o 
   4   5  13      142.03      147.91      9.38 o 
   5   5  13      225.20      197.62     10.16 o 
   6   5  13      634.65      651.85     19.74 o 
   7   5  13       31.97       33.07      5.49 o 
   8   5  13       24.42       26.23      5.53 o 
   9   5  13       56.36       45.62      7.85 o 
  -6   6  13      128.72      105.73     14.10 o 
  -5   6  13      126.77      128.51      9.85 o 
  -4   6  13        4.05        2.67      3.66 o 
  -3   6  13      433.07      425.39     11.08 o 
  -2   6  13      391.16      349.45     11.96 o 
  -1   6  13        5.38        9.66      3.44 o 
   0   6  13     1177.20     1119.42     34.99 o 
   1   6  13       87.26       99.35      4.99 o 
   2   6  13      422.02      418.34     11.49 o 
   3   6  13      416.21      416.95     19.24 o 
   4   6  13      453.45      440.68     19.06 o 
   5   6  13      449.27      417.04     31.52 o 
   6   6  13     1143.67     1168.70     38.11 o 
   7   6  13       19.73       18.01      4.66 o 
   8   6  13       70.45       70.80      9.37 o 
  -6   7  13       27.67       19.94      8.47 o 
  -5   7  13      411.40      428.36     23.07 o 
  -4   7  13       17.16        8.95      3.13 o 
  -3   7  13      255.98      226.69     10.73 o 
  -2   7  13      185.57      179.67     22.49 o 
  -1   7  13      547.56      527.60     15.32 o 
   0   7  13      244.69      228.83      6.63 o 
   1   7  13       16.86       15.82      2.59 o 
   2   7  13     1799.78     1802.21     31.08 o 
   3   7  13       61.86       64.85     13.88 o 
   4   7  13      114.78      132.22      9.44 o 
   5   7  13     1330.54     1296.28     38.24 o 
   6   7  13      111.17      117.96     11.28 o 
   7   7  13        4.85       12.78      4.78 o 
   8   7  13      247.31      234.34     14.95 o 
  -5   8  13       35.06       33.51      9.34 o 
  -4   8  13        3.26        3.12      3.14 o 
  -3   8  13        6.58        0.65      6.98 o 
  -2   8  13        1.27        4.86      3.51 o 
  -1   8  13      412.04      374.16     13.09 o 
   0   8  13       53.73       60.40      5.90 o 
   1   8  13        1.59        2.48      1.88 o 
   2   8  13      121.38      129.80      8.33 o 
   3   8  13      640.83      635.16     16.52 o 
   4   8  13        0.12       -1.61      2.21 o 
   5   8  13       50.75       50.95      6.05 o 
   6   8  13       66.72       47.47      6.53 o 
   7   8  13      161.38      156.03     11.02 o 
   8   8  13      402.58      385.22     13.63 o 
  -5   9  13      253.17      218.36     17.73 o 
  -4   9  13      114.02      114.15      7.40 o 
  -3   9  13      145.77      143.75      8.32 o 
  -2   9  13       34.96       43.51      5.54 o 
  -1   9  13      782.86      750.81     19.76 o 
   0   9  13        9.15        8.60      7.32 o 
   1   9  13       17.23       22.62      3.37 o 
   2   9  13      131.45      126.43      6.73 o 
   3   9  13       33.38       31.54      4.83 o 
   4   9  13      539.03      523.70     15.50 o 
   5   9  13      278.85      275.03     11.26 o 
   6   9  13      104.00       84.53     22.51 o 
   7   9  13       32.78       31.59      4.98 o 
  -4  10  13       68.78       71.54      6.71 o 
  -3  10  13        0.17        3.42      3.84 o 
  -2  10  13       78.07       97.09     10.93 o 
  -1  10  13       18.38       17.27      4.60 o 
   0  10  13      154.43      146.42      7.78 o 
   1  10  13      121.29      132.96      8.13 o 
   2  10  13      151.29      172.13      7.44 o 
   3  10  13      264.09      274.49     11.14 o 
   4  10  13       37.33       38.79      5.61 o 
   5  10  13      231.94      230.33     10.56 o 
   6  10  13      290.47      285.04     12.01 o 
  -3  11  13      439.80      487.94     20.70 o 
  -2  11  13      173.69      159.01     12.54 o 
  -1  11  13       16.66       25.10      7.01 o 
   0  11  13      135.76      137.95     14.33 o 
   1  11  13      207.90      187.50     10.92 o 
   2  11  13      128.77      125.32     12.03 o 
   3  11  13        6.52        7.27      3.75 o 
   4  11  13      393.75      390.81     14.11 o 
   5  11  13       24.69       28.55      5.16 o 
  -1  12  13        0.12        5.95      4.93 o 
   0  12  13        1.96       10.33      7.39 o 
   1  12  13       10.52        4.61      5.92 o 
   2  12  13      137.51      158.04      9.79 o 
   3  12  13       86.19       80.95      7.90 o 
   4  12  13        6.53        4.27      3.62 o 
  -2 -10  14        2.89        5.49      5.54 o 
  -1 -10  14       86.03       93.74      9.86 o 
   0 -10  14        1.31        7.44      5.12 o 
   1 -10  14        1.02        1.67      3.20 o 
   2 -10  14       16.73        9.78      4.41 o 
   3 -10  14      327.01      245.36     43.26 o 
  -3  -9  14        1.93       -4.37      4.18 o 
  -2  -9  14        3.38        8.95      4.54 o 
  -1  -9  14       32.63       27.60      5.20 o 
   0  -9  14        5.83        5.97      3.95 o 
   1  -9  14        1.70        1.15      2.81 o 
   2  -9  14      399.83      409.31     11.51 o 
   3  -9  14      174.47      175.34     10.12 o 
   4  -9  14      110.06      123.64      7.73 o 
  -4  -8  14      103.71       82.82     12.77 o 
  -3  -8  14      263.24      271.04     11.85 o 
  -2  -8  14        0.31       -4.05      2.76 o 
  -1  -8  14      262.45      263.42      8.58 o 
   0  -8  14       16.54       15.80      2.93 o 
   1  -8  14       56.37       64.83      5.16 o 
   2  -8  14      137.78      136.15     10.50 o 
   3  -8  14      451.32      460.18     14.62 o 
   4  -8  14       83.25       78.36      5.98 o 
   5  -8  14       66.47       84.79      8.23 o 
  -5  -7  14      443.87      483.97     25.66 o 
  -4  -7  14      235.48      218.69     12.68 o 
  -3  -7  14       33.36       39.48      5.57 o 
  -2  -7  14       56.76       59.52      5.57 o 
  -1  -7  14       77.07       80.43      5.02 o 
   0  -7  14        1.35        1.50      2.09 o 
   1  -7  14      104.87       87.54      5.70 o 
   2  -7  14      290.10      273.87      8.83 o 
   3  -7  14      128.93      118.37      6.65 o 
   4  -7  14       22.62       20.20      3.70 o 
   5  -7  14        1.75        4.23      4.31 o 
   6  -7  14      321.34      358.08     13.82 o 
  -5  -6  14     1288.27     1345.70     35.27 o 
  -4  -6  14      168.85      169.42     11.61 o 
  -3  -6  14      635.46      643.37     17.43 o 
  -2  -6  14       48.81       43.65      4.19 o 
  -1  -6  14       64.25       54.88      4.18 o 
   0  -6  14        0.12        2.55      2.02 o 
   1  -6  14      924.39      903.70     16.94 o 
   2  -6  14      284.59      288.62      8.84 o 
   3  -6  14       22.18       15.45      3.39 o 
   4  -6  14        3.85       -1.47      2.63 o 
   5  -6  14      547.47      542.67     19.36 o 
   6  -6  14       15.52       14.90      4.22 o 
   7  -6  14      106.97      100.35      9.11 o 
  -6  -5  14      186.00      169.22     15.24 o 
  -5  -5  14      188.96      193.08     35.07 o 
  -4  -5  14        4.14        4.38      4.24 o 
  -3  -5  14       24.70       24.39      7.41 o 
  -2  -5  14        0.21        2.94      2.16 o 
  -1  -5  14      111.15      116.97      4.17 o 
   0  -5  14       60.78       63.45      3.60 o 
   1  -5  14      415.58      415.17      9.19 o 
   2  -5  14      188.76      175.66      6.78 o 
   3  -5  14       34.85       43.96      4.38 o 
   4  -5  14       38.48       41.53      3.68 o 
   5  -5  14        5.51        2.97      2.37 o 
   6  -5  14       73.18       67.19      5.88 o 
   7  -5  14       12.48        8.18      4.18 o 
  -6  -4  14        0.02        0.83      4.06 o 
  -5  -4  14      102.78       91.10     10.74 o 
  -4  -4  14      313.88      334.41     17.30 o 
  -3  -4  14      165.76      169.37     11.57 o 
  -2  -4  14       66.04       67.75      4.26 o 
  -1  -4  14      625.06      600.95      9.42 o 
   0  -4  14        0.70       -0.72      1.60 o 
   1  -4  14      326.12      357.02     11.46 o 
   2  -4  14      226.53      232.02      8.99 o 
   3  -4  14      191.54      189.32      5.72 o 
   4  -4  14        1.03        2.10      1.86 o 
   5  -4  14       37.90       53.63      4.08 o 
   6  -4  14        0.02       -0.89      2.60 o 
   7  -4  14        6.56        8.52      4.18 o 
   8  -4  14       28.40       24.91      5.33 o 
  -6  -3  14      145.15      134.46     11.32 o 
  -5  -3  14        4.51        6.35      4.15 o 
  -4  -3  14     1192.27     1161.24     24.56 o 
  -3  -3  14       13.21       19.28      3.54 o 
  -2  -3  14        5.26        5.59      2.47 o 
  -1  -3  14      383.27      362.35      7.39 o 
   0  -3  14      905.56      831.17     12.49 o 
   1  -3  14        4.74        3.70      4.53 o 
   2  -3  14      161.80      149.03      5.08 o 
   3  -3  14        0.48        0.37      1.91 o 
   4  -3  14      431.78      440.51      7.67 o 
   5  -3  14        2.02        0.71      2.46 o 
   6  -3  14      457.31      447.92     14.54 o 
   7  -3  14        2.93        9.98      3.98 o 
   8  -3  14        0.51        5.78      4.52 o 
  -7  -2  14      236.84      248.30     17.80 o 
  -6  -2  14        2.65        4.23      4.50 o 
  -5  -2  14      195.51      174.18     10.76 o 
  -4  -2  14       88.57       81.77      8.52 o 
  -3  -2  14       87.28       69.07      5.14 o 
  -2  -2  14      639.56      628.07      9.55 o 
  -1  -2  14      182.53      178.31      6.74 o 
   0  -2  14      280.55      291.54      6.64 o 
   1  -2  14      451.33      441.27      8.46 o 
   2  -2  14       89.13       76.68      5.19 o 
   3  -2  14     1042.71     1083.44     14.80 o 
   4  -2  14       52.79       45.34      3.53 o 
   5  -2  14       73.91       83.38      4.62 o 
   6  -2  14       55.86       48.84      4.81 o 
   7  -2  14       22.89       27.75      5.98 o 
   8  -2  14       27.49       42.60     13.95 o 
  -7  -1  14        1.61       -4.13      5.31 o 
  -6  -1  14      102.61      107.70     10.17 o 
  -5  -1  14       77.95       69.02      7.82 o 
  -4  -1  14      152.04      170.54     13.39 o 
  -3  -1  14      239.34      219.50      7.64 o 
  -2  -1  14     1345.10     1224.82     17.06 o 
  -1  -1  14      165.86      149.51      4.71 o 
   0  -1  14       68.47       64.69      4.95 o 
   1  -1  14     1013.29      925.05     12.24 o 
   2  -1  14     1223.86     1063.66     14.45 o 
   3  -1  14       11.20       11.90      2.22 o 
   4  -1  14      408.82      408.86     10.58 o 
   5  -1  14        0.61       -0.22      2.19 o 
   6  -1  14      199.17      196.37      7.76 o 
   7  -1  14      101.46       92.97      8.94 o 
   8  -1  14      726.13      718.94     55.90 o 
   9  -1  14       57.65       67.83     13.89 o 
  -7   0  14       51.33       63.98     10.93 o 
  -6   0  14       26.22       39.45      6.82 o 
  -5   0  14       29.88       36.12      6.87 o 
  -4   0  14        4.78        3.59      3.40 o 
  -3   0  14      640.84      579.32     12.69 o 
  -2   0  14      212.37      226.11      5.97 o 
  -1   0  14        0.03        1.30      1.81 o 
   0   0  14       28.08       31.42      2.80 o 
   1   0  14      167.78      170.82      5.05 o 
   2   0  14      236.06      236.72      5.76 o 
   3   0  14      542.14      525.38      7.66 o 
   4   0  14      171.02      151.62      5.57 o 
   5   0  14      221.93      196.79      8.43 o 
   6   0  14      197.89      192.48      7.57 o 
   7   0  14       46.27       56.82      8.87 o 
   8   0  14      359.72      365.31     18.83 o 
   9   0  14       63.85       74.74      8.84 o 
  -7   1  14        0.79        8.23      7.08 o 
  -6   1  14        2.31        0.56      4.26 o 
  -5   1  14       20.96       24.47      5.62 o 
  -4   1  14      181.62      199.85      9.08 o 
  -3   1  14       39.74       29.46      3.75 o 
  -2   1  14       11.61        2.78      1.91 o 
  -1   1  14     2067.14     1954.37     25.18 o 
   0   1  14      264.63      245.95      5.89 o 
   1   1  14        5.21        4.47      2.23 o 
   2   1  14      355.22      338.96      7.32 o 
   3   1  14     2379.96     2218.83     24.53 o 
   4   1  14      101.65       66.65      4.84 o 
   5   1  14       42.50       53.37      7.08 o 
   6   1  14      110.04      107.52     12.73 o 
   7   1  14       32.99       37.53     10.11 o 
   8   1  14       16.08        7.23     10.38 o 
   9   1  14       15.16       12.42      6.99 o 
  -7   2  14        3.16        1.47      5.92 o 
  -6   2  14      250.69      258.06     13.64 o 
  -5   2  14      133.61      143.73     17.35 o 
  -4   2  14       99.75       98.42      7.06 o 
  -3   2  14      374.23      348.03      7.23 o 
  -2   2  14       52.68       42.06      3.32 o 
  -1   2  14     1074.18      953.30     13.13 o 
   0   2  14        0.34       -2.36      1.86 o 
   1   2  14      281.02      271.27      9.81 o 
   2   2  14      110.47      106.42      4.36 o 
   3   2  14        2.36       -1.52      2.70 o 
   4   2  14      454.74      439.88     15.19 o 
   5   2  14      293.24      293.01     27.67 o 
   6   2  14       24.25       25.25      5.45 o 
   7   2  14      100.43       96.52     10.85 o 
   8   2  14        0.65        1.54      4.00 o 
   9   2  14        2.06       -4.22      3.50 o 
  -7   3  14       34.16       11.85      7.58 o 
  -6   3  14      629.16      638.41     21.95 o 
  -5   3  14       15.89        5.79     10.74 o 
  -4   3  14      232.71      230.19      8.14 o 
  -3   3  14       10.64        5.66      2.06 o 
  -2   3  14      161.21      162.23      5.37 o 
  -1   3  14       79.69       79.23      5.14 o 
   0   3  14      594.14      539.26      9.61 o 
   1   3  14     1828.58     1689.30     21.42 o 
   2   3  14        0.20        3.34      2.31 o 
   3   3  14        0.10       -1.40      3.90 o 
   4   3  14      876.11      866.81     23.29 o 
   5   3  14      111.49      101.84     10.83 o 
   6   3  14       84.34       94.87      8.37 o 
   7   3  14       55.25       50.13      6.53 o 
   8   3  14       22.86       19.33      5.12 o 
   9   3  14        2.27        6.84      4.74 o 
  -6   4  14       43.83       37.01      6.77 o 
  -5   4  14       80.06       84.71      8.81 o 
  -4   4  14       24.74       29.72      4.55 o 
  -3   4  14       41.68       39.80      3.34 o 
  -2   4  14       57.38       51.68      3.73 o 
  -1   4  14     1275.79     1290.19     27.32 o 
   0   4  14      137.02      125.99      4.68 o 
   1   4  14      698.80      674.49     12.58 o 
   2   4  14      104.58      111.73      4.71 o 
   3   4  14      343.13      332.89     10.08 o 
   4   4  14     2040.83     2041.69     43.19 o 
   5   4  14       35.07       21.78      5.09 o 
   6   4  14        8.46       10.50      4.45 o 
   7   4  14       61.08       69.72      7.57 o 
   8   4  14        0.51       -2.10      7.30 o 
   9   4  14      447.29      500.64     18.37 o 
  -6   5  14       78.80      104.88     14.92 o 
  -5   5  14        0.25       -0.79      3.58 o 
  -4   5  14      344.24      344.26     10.27 o 
  -3   5  14        4.01       -0.63      2.08 o 
  -2   5  14      308.25      312.76      9.26 o 
  -1   5  14       26.26       22.57      3.49 o 
   0   5  14        0.23       -0.02      3.03 o 
   1   5  14       39.73       36.18      3.50 o 
   2   5  14      428.65      403.97      8.39 o 
   3   5  14     1056.23     1034.63     20.55 o 
   4   5  14       14.68       14.74      4.70 o 
   5   5  14      191.06      194.15     10.62 o 
   6   5  14      362.24      333.47     13.79 o 
   7   5  14       39.96       54.31      7.07 o 
   8   5  14       97.17      108.24     11.72 o 
  -6   6  14       12.64       12.69      7.42 o 
  -5   6  14        0.09        2.13      3.67 o 
  -4   6  14       14.35        2.39      7.98 o 
  -3   6  14      114.13      136.13      6.72 o 
  -2   6  14        2.40        5.10      4.76 o 
  -1   6  14      299.33      345.51     12.08 o 
   0   6  14       52.76       58.44      4.69 o 
   1   6  14      433.86      436.25      9.71 o 
   2   6  14      322.89      329.51     13.11 o 
   3   6  14      411.72      409.15     22.14 o 
   4   6  14       34.81       40.78      6.60 o 
   5   6  14       35.87       34.98      6.05 o 
   6   6  14      602.99      564.18     18.82 o 
   7   6  14       12.94        7.68      4.47 o 
   8   6  14        0.43        5.37      4.10 o 
  -5   7  14       24.07       17.32      7.74 o 
  -4   7  14       22.67       22.16      8.21 o 
  -3   7  14        7.71        3.74      4.26 o 
  -2   7  14       74.96       77.90      6.83 o 
  -1   7  14        1.46        5.25      3.39 o 
   0   7  14        8.91        3.87      3.38 o 
   1   7  14      547.31      527.42      9.92 o 
   2   7  14      318.83      336.15     10.76 o 
   3   7  14      163.26      153.21     13.30 o 
   4   7  14       17.04       11.52      4.40 o 
   5   7  14      178.33      184.40     10.90 o 
   6   7  14       21.31       20.35      5.22 o 
   7   7  14      165.40      185.42     10.91 o 
   8   7  14        7.95        8.87      4.83 o 
  -5   8  14       36.99       30.43      9.67 o 
  -4   8  14        9.16       17.07      3.84 o 
  -3   8  14      527.29      544.40     16.31 o 
  -2   8  14        0.17       -4.39      3.09 o 
  -1   8  14        1.03        2.35      3.43 o 
   0   8  14      258.22      265.89     10.46 o 
   1   8  14      993.62     1006.19     15.32 o 
   2   8  14      301.48      299.72      9.08 o 
   3   8  14       41.21       47.97      5.53 o 
   4   8  14     1085.43     1101.92     24.28 o 
   5   8  14      104.62      112.48      9.85 o 
   6   8  14       85.04       74.29      8.45 o 
   7   8  14      544.81      526.95     22.77 o 
  -4   9  14      234.09      238.59      9.88 o 
  -3   9  14        0.22       -0.49      3.61 o 
  -2   9  14      134.38      146.32      8.60 o 
  -1   9  14      105.43       88.31      7.40 o 
   0   9  14      340.00      325.37     11.65 o 
   1   9  14      118.87      122.51      6.36 o 
   2   9  14      149.34      155.30      6.98 o 
   3   9  14      366.31      360.94     12.67 o 
   4   9  14      140.91      147.03      9.70 o 
   5   9  14       85.04       87.35      7.70 o 
   6   9  14      208.72      205.87     16.35 o 
   7   9  14      781.07      762.95     26.96 o 
  -3  10  14       82.98      103.82      8.36 o 
  -2  10  14        7.64       13.99      7.28 o 
  -1  10  14      332.47      322.44     12.42 o 
   0  10  14       88.26       75.40      6.39 o 
   1  10  14      179.60      177.51     13.78 o 
   2  10  14        2.17        4.08      2.73 o 
   3  10  14      192.92      183.84      9.48 o 
   4  10  14       84.06       79.44      7.57 o 
   5  10  14      227.71      214.81     10.48 o 
   6  10  14      344.10      348.43     13.45 o 
  -2  11  14        3.82       -5.86      3.90 o 
  -1  11  14       83.01       70.58      7.07 o 
   0  11  14      452.69      467.37     23.23 o 
   1  11  14        8.52        5.52      6.19 o 
   2  11  14        0.39        1.72      2.73 o 
   3  11  14       19.92       18.95      4.57 o 
   4  11  14       79.20       78.48      7.68 o 
   5  11  14      385.57      382.57     18.70 o 
   0  12  14      138.95      149.29     15.32 o 
   1  12  14       17.62       21.62      7.75 o 
   2  12  14        3.29        3.95      4.01 o 
   3  12  14       55.93       67.87      7.38 o 
   1 -10  15       23.53       19.70      6.18 o 
  -2  -9  15        3.95        5.71      5.08 o 
  -1  -9  15       43.53       49.80      7.79 o 
   0  -9  15        1.26        2.05      4.02 o 
   1  -9  15      162.84      178.54      7.75 o 
   2  -9  15       34.84       30.75      4.43 o 
   3  -9  15        0.20        6.25      3.45 o 
  -3  -8  15       60.49       57.44      8.31 o 
  -2  -8  15       54.24       57.61      6.86 o 
  -1  -8  15        3.33        5.14      3.81 o 
   0  -8  15       29.94       38.29      5.84 o 
   1  -8  15        3.11        2.61      2.91 o 
   2  -8  15       75.64       85.18      6.21 o 
   3  -8  15        5.27        0.92      2.88 o 
   4  -8  15      278.67      314.74     11.32 o 
  -4  -7  15       82.30       73.96     12.11 o 
  -3  -7  15       69.83       77.46      9.35 o 
  -2  -7  15       30.03       28.14      4.39 o 
  -1  -7  15      346.53      333.30     12.26 o 
   0  -7  15        0.13        4.06      2.89 o 
   1  -7  15      251.13      260.74      8.58 o 
   2  -7  15        0.01       -1.42      2.61 o 
   3  -7  15      532.84      533.53     12.96 o 
   4  -7  15      182.64      189.10      7.96 o 
   5  -7  15       63.38       74.95      7.80 o 
   6  -7  15        3.61       17.80      6.56 o 
  -5  -6  15      240.20      270.81     19.38 o 
  -4  -6  15       72.00       81.75      9.25 o 
  -3  -6  15        9.31       12.83      5.35 o 
  -2  -6  15      208.57      215.61      7.64 o 
  -1  -6  15       12.01        4.37      3.47 o 
   0  -6  15       22.66       21.17      3.00 o 
   1  -6  15        0.00        1.59      2.70 o 
   2  -6  15       72.37       64.53      5.26 o 
   3  -6  15       36.53       32.44      4.08 o 
   4  -6  15        4.84       -1.42      2.64 o 
   5  -6  15      118.66      138.44      9.57 o 
   6  -6  15      199.16      231.80     11.53 o 
  -5  -5  15       12.55       13.45      5.42 o 
  -4  -5  15       28.45       19.11      8.41 o 
  -3  -5  15       49.55       52.77      7.43 o 
  -2  -5  15      428.68      422.37     10.26 o 
  -1  -5  15      159.99      162.07      4.78 o 
   0  -5  15      238.49      229.35      6.83 o 
   1  -5  15      402.86      364.13     12.19 o 
   2  -5  15       12.77       19.56      3.35 o 
   3  -5  15      741.65      752.17     15.19 o 
   4  -5  15       74.97       65.94      4.86 o 
   5  -5  15      143.88      138.47      7.90 o 
   6  -5  15        3.04        6.49      4.43 o 
   7  -5  15       80.93       85.40      8.33 o 
  -6  -4  15        4.97        5.68      6.88 o 
  -5  -4  15        1.42       11.33      5.32 o 
  -4  -4  15      156.04      174.61     11.13 o 
  -3  -4  15      178.34      165.56     12.79 o 
  -2  -4  15      159.88      150.72      6.35 o 
  -1  -4  15        7.56        9.03      2.05 o 
   0  -4  15       26.19       25.09      3.03 o 
   1  -4  15      114.93      126.10      5.37 o 
   2  -4  15      432.77      457.15     11.89 o 
   3  -4  15      195.38      208.20      7.39 o 
   4  -4  15       38.79       44.75      3.45 o 
   5  -4  15       44.16       40.80      3.74 o 
   6  -4  15       52.24       32.47      6.51 o 
   7  -4  15      176.39      190.96     10.93 o 
  -6  -3  15        0.78       -1.00      5.81 o 
  -5  -3  15      746.66      755.72     24.16 o 
  -4  -3  15       93.93       80.30      8.69 o 
  -3  -3  15      156.33      168.35      8.56 o 
  -2  -3  15       68.64       58.73      4.36 o 
  -1  -3  15       44.88       41.40      3.16 o 
   0  -3  15     1127.54     1032.68     16.15 o 
   1  -3  15      915.49      852.54     15.67 o 
   2  -3  15      959.31      951.71     17.01 o 
   3  -3  15        6.48        3.02      2.16 o 
   4  -3  15       59.58       58.33      3.29 o 
   5  -3  15      418.79      440.59      9.61 o 
   6  -3  15       26.64       16.82      4.38 o 
   7  -3  15       50.45       68.20      8.83 o 
   8  -3  15      207.31      189.60     12.81 o 
  -6  -2  15      102.25      119.66     11.01 o 
  -5  -2  15        0.65        1.09      3.82 o 
  -4  -2  15      319.33      311.05     14.23 o 
  -3  -2  15        3.08        3.71      2.85 o 
  -2  -2  15        0.32        1.00      2.61 o 
  -1  -2  15       69.48       63.97      3.67 o 
   0  -2  15      513.41      514.59     11.81 o 
   1  -2  15        9.30       12.79      2.86 o 
   2  -2  15     1650.74     1501.95     24.10 o 
   3  -2  15        7.59        3.58      2.19 o 
   4  -2  15      163.34      169.67      6.26 o 
   5  -2  15       67.19       79.80      4.59 o 
   6  -2  15      380.93      383.00     13.18 o 
   7  -2  15      200.72      203.96     12.10 o 
   8  -2  15        0.65        4.32      4.51 o 
  -6  -1  15       14.59       11.34      5.05 o 
  -5  -1  15       95.11      111.54     14.52 o 
  -4  -1  15        6.78        4.19      5.46 o 
  -3  -1  15      117.83      125.77      9.99 o 
  -2  -1  15      279.90      253.41      6.37 o 
  -1  -1  15      179.96      193.17      5.43 o 
   0  -1  15       68.89       68.10      4.17 o 
   1  -1  15      497.54      483.12     10.55 o 
   2  -1  15      141.52      114.22      4.62 o 
   3  -1  15      355.76      303.52      6.73 o 
   4  -1  15      345.10      326.31      8.38 o 
   5  -1  15      147.26      145.45      8.01 o 
   6  -1  15      229.34      238.26     10.19 o 
   7  -1  15       20.43       15.31      9.62 o 
   8  -1  15      146.64      156.50     15.86 o 
  -6   0  15      702.96      793.52     45.04 o 
  -5   0  15        0.03        0.64      4.19 o 
  -4   0  15      276.77      245.05     10.28 o 
  -3   0  15       69.30       70.25      6.77 o 
  -2   0  15      131.58       99.39      4.52 o 
  -1   0  15      170.76      146.51      4.83 o 
   0   0  15      395.34      382.60      8.32 o 
   1   0  15      387.27      347.24      8.58 o 
   2   0  15       65.91       86.72      4.12 o 
   3   0  15       29.32       36.43      2.46 o 
   4   0  15     2503.76     2302.18     33.33 o 
   5   0  15       55.22       72.01      6.32 o 
   6   0  15       82.14       84.13     13.53 o 
   7   0  15       82.19       85.73     11.42 o 
   8   0  15      214.80      200.46     12.16 o 
  -6   1  15        0.23       -0.76      4.62 o 
  -5   1  15      265.46      272.14     13.71 o 
  -4   1  15       10.04       12.89      3.94 o 
  -3   1  15       87.62       69.19      5.22 o 
  -2   1  15       71.33       79.36      4.28 o 
  -1   1  15       87.58       94.52      4.28 o 
   0   1  15      897.88      802.77     14.16 o 
   1   1  15       30.66       28.98      2.93 o 
   2   1  15      316.67      312.36     11.49 o 
   3   1  15       13.06       16.90      2.50 o 
   4   1  15       41.14       49.35      5.02 o 
   5   1  15       12.85       25.85      4.64 o 
   6   1  15        0.01        2.23      3.64 o 
   7   1  15       15.87       14.39      4.75 o 
   8   1  15       57.64       64.31     17.57 o 
  -6   2  15      469.17      484.01     19.00 o 
  -5   2  15        0.44       10.91      7.23 o 
  -4   2  15      119.29      125.78      7.59 o 
  -3   2  15        9.10       19.12      3.49 o 
  -2   2  15      957.69      937.29     14.72 o 
  -1   2  15       35.04       29.12      3.34 o 
   0   2  15      216.15      247.46      7.00 o 
   1   2  15       61.95       52.50      4.86 o 
   2   2  15      367.48      356.39      7.35 o 
   3   2  15      499.63      442.00     12.13 o 
   4   2  15      100.19       84.67      7.96 o 
   5   2  15       89.58       96.91      8.80 o 
   6   2  15      350.19      315.64     13.76 o 
   7   2  15        3.78        4.85      4.01 o 
   8   2  15      230.88      257.74     15.34 o 
  -6   3  15      140.67      133.64     17.62 o 
  -5   3  15       66.64       83.71     11.24 o 
  -4   3  15      160.02      161.42      7.32 o 
  -3   3  15      173.39      169.62      5.44 o 
  -2   3  15      244.32      267.18      7.93 o 
  -1   3  15     1639.54     1424.83     24.63 o 
   0   3  15       23.99       14.87      3.09 o 
   1   3  15       47.52       48.89      3.41 o 
   2   3  15      184.71      177.27      5.95 o 
   3   3  15      400.27      395.92     11.42 o 
   4   3  15      309.25      319.26     13.40 o 
   5   3  15     1160.50     1050.16     35.66 o 
   6   3  15        2.48       -2.51      3.12 o 
   7   3  15      113.89      117.51     19.35 o 
   8   3  15       19.50        8.12     10.44 o 
  -6   4  15        2.15        3.92      4.98 o 
  -5   4  15      508.46      551.91     22.22 o 
  -4   4  15      170.58      163.77     11.27 o 
  -3   4  15      196.33      226.30      6.50 o 
  -2   4  15      135.15      135.38      7.63 o 
  -1   4  15      402.39      359.02     11.97 o 
   0   4  15      334.25      341.68     11.10 o 
   1   4  15      269.13      282.26      9.30 o 
   2   4  15      650.44      655.90     12.08 o 
   3   4  15      144.49      142.60      7.04 o 
   4   4  15      110.97       76.19     13.66 o 
   5   4  15        6.72        0.58      6.26 o 
   6   4  15      102.21       93.33     20.45 o 
   7   4  15        3.04        7.93      4.42 o 
  -6   5  15       91.81       78.71      9.68 o 
  -5   5  15       63.87       84.43     14.63 o 
  -4   5  15       69.95       64.52     10.56 o 
  -3   5  15      627.99      648.31     17.73 o 
  -2   5  15        0.20        2.28      2.80 o 
  -1   5  15       87.63       83.87      6.42 o 
   0   5  15      451.31      443.42     11.39 o 
   1   5  15     1890.05     1780.32     25.82 o 
   2   5  15      417.56      390.49      8.51 o 
   3   5  15       26.06       27.16      4.19 o 
   4   5  15       47.47       48.02      6.72 o 
   5   5  15       92.92       94.02      8.83 o 
   6   5  15      127.81      122.09     11.87 o 
   7   5  15     1734.17     1652.36     39.10 o 
   8   5  15        8.27        7.35      4.40 o 
  -5   6  15      286.48      300.88     17.55 o 
  -4   6  15       23.48       17.68      6.16 o 
  -3   6  15        6.37        8.73      3.26 o 
  -2   6  15       66.64       68.79      6.37 o 
  -1   6  15      217.54      221.70      9.83 o 
   0   6  15      109.25      126.07     12.59 o 
   1   6  15     1059.46     1061.87     17.59 o 
   2   6  15        2.62       -0.50      2.88 o 
   3   6  15      455.88      420.92     16.31 o 
   4   6  15       14.67        4.28      4.92 o 
   5   6  15      482.99      463.80     17.05 o 
   6   6  15      311.25      319.21     14.32 o 
   7   6  15        0.13        7.70      3.88 o 
   8   6  15       19.24       25.12     11.20 o 
  -5   7  15      114.23      133.06     15.54 o 
  -4   7  15       84.54      114.47     13.66 o 
  -3   7  15       81.29       64.32      6.42 o 
  -2   7  15      134.98      127.73     13.14 o 
  -1   7  15      364.82      366.69     12.92 o 
   0   7  15        4.91        3.28      3.44 o 
   1   7  15      813.33      808.88     14.72 o 
   2   7  15      245.81      237.45      9.32 o 
   3   7  15      227.28      231.48     12.12 o 
   4   7  15      113.84      114.26      9.78 o 
   5   7  15      115.66      120.10     10.60 o 
   6   7  15       23.88       17.79      7.92 o 
   7   7  15      129.01      135.08     12.11 o 
  -4   8  15      189.81      259.68     18.65 o 
  -3   8  15       35.21       44.68      5.80 o 
  -2   8  15       21.08       30.74      5.08 o 
  -1   8  15       76.08       87.78     10.43 o 
   0   8  15      470.32      476.44     14.50 o 
   1   8  15        5.80        3.07      1.97 o 
   2   8  15       49.46       39.22      5.10 o 
   3   8  15      328.10      323.03     17.03 o 
   4   8  15       91.77       87.66      9.08 o 
   5   8  15      281.53      288.87     14.07 o 
   6   8  15      299.96      291.26     14.33 o 
   7   8  15      426.89      437.44     17.62 o 
  -3   9  15        2.73       -0.61      3.71 o 
  -2   9  15      162.53      202.76     10.10 o 
  -1   9  15      315.19      342.48     12.73 o 
   0   9  15        0.02       11.42      3.78 o 
   1   9  15       23.84       21.76      7.15 o 
   2   9  15       57.66       53.68      5.59 o 
   3   9  15      578.04      565.18     16.52 o 
   4   9  15       41.43       36.36      5.37 o 
   5   9  15        7.00        4.18      3.43 o 
   6   9  15       15.23       14.33      4.45 o 
  -3  10  15       53.80       51.81      6.49 o 
  -1  10  15      141.71      106.26     13.05 o 
   0  10  15      173.02      189.54      8.88 o 
   1  10  15       61.39       67.38     10.59 o 
   2  10  15      104.83      117.44      7.12 o 
   3  10  15       43.98       49.49      6.15 o 
   4  10  15      128.12      118.74      9.11 o 
   5  10  15       45.98       49.40     10.66 o 
  -1  11  15      139.23      146.00      9.13 o 
   0  11  15       10.85       18.33      7.61 o 
   1  11  15       39.99       72.45     11.12 o 
   2  11  15       26.34       30.94      6.23 o 
   3  11  15        0.61        6.90      3.70 o 
   4  11  15      112.44       98.05      8.68 o 
  -1  -9  16        0.05        8.09      5.34 o 
   0  -9  16        7.14        5.10      5.43 o 
   1  -9  16      136.15      149.75      9.32 o 
   2  -9  16      385.51      402.97     12.78 o 
  -2  -8  16       39.04       39.52      5.80 o 
  -1  -8  16      210.54      199.12     10.49 o 
   0  -8  16        0.19        3.92      4.15 o 
   1  -8  16        4.54        5.64      3.28 o 
   2  -8  16      303.98      325.68     10.27 o 
   3  -8  16       53.85       56.60      5.47 o 
   4  -8  16        7.49        8.07      3.85 o 
  -3  -7  16      272.57      278.93     20.06 o 
  -2  -7  16       78.55       90.97      6.90 o 
  -1  -7  16       18.25       18.59      4.84 o 
   0  -7  16        2.26        0.72      2.64 o 
   1  -7  16        0.43       -0.77      2.83 o 
   2  -7  16      193.79      207.17      8.13 o 
   3  -7  16        1.04       -2.38      2.87 o 
   4  -7  16       60.91       62.73      5.45 o 
   5  -7  16        9.72        2.07      5.13 o 
  -4  -6  16       15.88       22.18      8.46 o 
  -3  -6  16        0.47        2.63      4.38 o 
  -2  -6  16       26.81       21.71      4.27 o 
  -1  -6  16       18.16       14.04      4.96 o 
   0  -6  16        1.04        2.72      2.65 o 
   1  -6  16      871.91      854.25     24.02 o 
   2  -6  16      270.04      281.90      9.09 o 
   3  -6  16      154.01      166.17      7.54 o 
   4  -6  16      179.98      192.22      7.59 o 
   5  -6  16      422.59      429.46     14.93 o 
   6  -6  16       40.78       60.95      8.52 o 
  -5  -5  16      472.27      484.09     26.32 o 
  -4  -5  16       94.45       82.82      9.62 o 
  -3  -5  16       27.55       21.09      6.18 o 
  -2  -5  16        7.85        7.66      2.96 o 
  -1  -5  16      659.40      612.13     14.30 o 
   0  -5  16      130.49      131.48      5.62 o 
   1  -5  16      134.19      139.54      8.35 o 
   2  -5  16       38.35       34.26      4.15 o 
   3  -5  16      200.23      225.04      9.75 o 
   4  -5  16      368.96      400.04     14.08 o 
   5  -5  16       74.97       80.98      7.67 o 
   6  -5  16       67.94       75.39     12.70 o 
  -5  -4  16      149.36      154.44     16.69 o 
  -4  -4  16       13.17       17.70      5.71 o 
  -3  -4  16       27.90       13.61      4.94 o 
  -2  -4  16       24.60       33.14      4.25 o 
  -1  -4  16        1.60       -0.87      1.69 o 
   0  -4  16      939.46      875.08     14.85 o 
   1  -4  16      330.23      288.02      8.68 o 
   2  -4  16       66.64       63.94      4.94 o 
   3  -4  16      679.58      667.56     13.99 o 
   4  -4  16      172.15      179.23      6.61 o 
   5  -4  16      395.82      423.24     10.78 o 
   6  -4  16      170.79      179.66     10.49 o 
   7  -4  16      258.16      288.87     15.34 o 
  -5  -3  16       13.71       15.70      5.58 o 
  -4  -3  16       59.57       49.64      7.50 o 
  -3  -3  16      624.23      605.38     16.98 o 
  -2  -3  16      145.55      138.48      7.44 o 
  -1  -3  16      315.99      329.00      7.34 o 
   0  -3  16      114.77      121.27      8.22 o 
   1  -3  16       26.80       27.51      3.55 o 
   2  -3  16        2.46        1.03      2.61 o 
   3  -3  16       29.64       25.56      4.36 o 
   4  -3  16      164.66      160.75      5.26 o 
   5  -3  16      504.83      544.96     11.08 o 
   6  -3  16        0.33        4.68      4.47 o 
   7  -3  16      110.29      117.27     15.42 o 
  -6  -2  16       12.54        7.00      6.75 o 
  -5  -2  16        0.04        3.08      4.56 o 
  -4  -2  16        3.76        9.06      4.56 o 
  -3  -2  16      122.26      141.50      8.68 o 
  -2  -2  16      237.55      250.47      8.62 o 
  -1  -2  16      585.08      562.54     12.12 o 
   0  -2  16      358.75      335.86     10.88 o 
   1  -2  16      122.68      120.48      5.88 o 
   2  -2  16      761.04      659.93     16.04 o 
   3  -2  16      668.42      588.97     10.35 o 
   4  -2  16      159.02      163.73      6.38 o 
   5  -2  16        5.64        3.65      3.09 o 
   6  -2  16        5.61        2.97      4.45 o 
   7  -2  16      110.99       96.03     12.80 o 
   8  -2  16       10.27        8.44      5.07 o 
  -6  -1  16       15.00       23.12      8.80 o 
  -5  -1  16        8.44        4.89      5.01 o 
  -4  -1  16      133.65      135.36     15.01 o 
  -3  -1  16      115.01      130.57      7.17 o 
  -2  -1  16        6.50        1.20      2.65 o 
  -1  -1  16       14.88        8.37      2.31 o 
   0  -1  16        1.47        1.56      2.53 o 
   1  -1  16        0.65        2.39      2.41 o 
   2  -1  16      329.91      357.88      9.13 o 
   3  -1  16       77.31       85.80      4.69 o 
   4  -1  16      297.13      298.41      9.25 o 
   5  -1  16        4.84        3.22      3.72 o 
   6  -1  16        0.04       -1.90      3.69 o 
   7  -1  16     1225.71     1210.78     43.04 o 
   8  -1  16      278.86      282.56     14.71 o 
  -6   0  16        8.74       12.30      5.64 o 
  -5   0  16       12.54       18.28      7.95 o 
  -4   0  16       36.27       30.30      6.29 o 
  -3   0  16       92.77       73.36      5.52 o 
  -2   0  16      877.60      802.92     13.28 o 
  -1   0  16       71.86       66.54      4.20 o 
   0   0  16        9.64       10.81      2.71 o 
   1   0  16      959.30      955.64     16.55 o 
   2   0  16      495.99      441.80      9.14 o 
   3   0  16      676.59      687.35     10.40 o 
   4   0  16      179.26      168.57      7.18 o 
   5   0  16       51.16       41.95      5.25 o 
   6   0  16      256.48      257.74     12.87 o 
   7   0  16       83.32       76.40      9.49 o 
   8   0  16      449.21      456.84     22.24 o 
  -6   1  16        0.82        6.31      5.35 o 
  -5   1  16      374.80      378.89     23.19 o 
  -4   1  16      175.14      161.86      7.75 o 
  -3   1  16      183.26      193.06      7.70 o 
  -2   1  16      115.42      123.75      5.17 o 
  -1   1  16       60.54       65.88      5.09 o 
   0   1  16       59.99       59.15      4.24 o 
   1   1  16        0.70       -2.77      2.02 o 
   2   1  16      167.54      166.01      6.36 o 
   3   1  16      362.63      303.06      9.32 o 
   4   1  16        3.24        0.83      3.05 o 
   5   1  16      255.42      242.99     10.01 o 
   6   1  16      297.17      270.07     13.17 o 
   7   1  16      423.11      412.99     17.01 o 
   8   1  16      262.83      278.84     14.16 o 
  -6   2  16       11.35       10.67      5.47 o 
  -5   2  16      440.03      500.76     19.13 o 
  -4   2  16      313.46      323.23     10.21 o 
  -3   2  16      342.15      330.25      9.93 o 
  -2   2  16      259.36      252.29      6.93 o 
  -1   2  16       75.63       63.72      6.47 o 
   0   2  16      571.04      508.70     12.44 o 
   1   2  16      698.76      688.42     19.14 o 
   2   2  16        2.20       -1.79      2.17 o 
   3   2  16      155.50      150.20      7.48 o 
   4   2  16      305.00      301.77     10.36 o 
   5   2  16      269.83      283.44     24.83 o 
   6   2  16      218.60      219.40     15.40 o 
   7   2  16       92.74      112.21     10.17 o 
   8   2  16       95.78       91.21     12.09 o 
  -6   3  16      488.70      562.66     34.52 o 
  -5   3  16      757.49      817.98     25.29 o 
  -4   3  16       70.37       73.17      7.87 o 
  -3   3  16       49.06       39.45      3.57 o 
  -2   3  16        3.96        7.57      5.57 o 
  -1   3  16       74.74       59.25      6.01 o 
   0   3  16      666.83      715.09     15.42 o 
   1   3  16      144.36      148.90      5.59 o 
   2   3  16      529.16      534.98     11.10 o 
   3   3  16        0.48       -1.82      2.79 o 
   4   3  16        4.69       12.66      4.71 o 
   5   3  16     1076.51     1042.09     27.97 o 
   6   3  16       85.33       87.33      8.79 o 
   7   3  16       27.73       38.49      9.21 o 
   8   3  16        5.10        0.90      4.27 o 
  -5   4  16      169.00      177.31      9.76 o 
  -4   4  16      577.52      625.59     23.72 o 
  -3   4  16        0.00       -0.19      2.77 o 
  -2   4  16       51.22       53.34     13.23 o 
  -1   4  16      573.45      519.56     19.58 o 
   0   4  16      364.06      366.70     10.17 o 
   1   4  16       13.48       16.51      3.08 o 
   2   4  16       54.19       49.33      3.77 o 
   3   4  16      144.41      148.40      7.29 o 
   4   4  16        4.38        3.76      3.95 o 
   5   4  16        1.32        2.20      4.02 o 
   6   4  16       60.94       61.74     12.16 o 
   7   4  16       34.17       31.64      6.02 o 
   8   4  16       48.10       46.85      7.41 o 
  -5   5  16        6.47       10.72      7.59 o 
  -4   5  16       42.34       40.99      9.37 o 
  -3   5  16       95.91      112.40      6.15 o 
  -2   5  16        0.08        0.53      2.80 o 
  -1   5  16      169.26      152.61      8.26 o 
   0   5  16      454.50      358.83     46.22 o 
   1   5  16      710.71      642.04     12.78 o 
   2   5  16      153.82      148.32      5.78 o 
   3   5  16      168.09      165.78      9.33 o 
   4   5  16      473.95      475.92     17.35 o 
   5   5  16      271.78      261.04     12.89 o 
   6   5  16      463.98      474.99     17.96 o 
   7   5  16       36.80       35.61      6.29 o 
   8   5  16       42.19       36.00     14.00 o 
  -5   6  16      581.22      626.36     32.72 o 
  -4   6  16      114.60      109.11      9.73 o 
  -3   6  16       22.73        6.83      3.61 o 
  -2   6  16      462.57      497.84     15.45 o 
  -1   6  16      619.52      611.51     17.41 o 
   0   6  16        4.33        7.37      3.65 o 
   1   6  16       59.42       52.92      5.04 o 
   2   6  16      288.87      278.77     10.11 o 
   3   6  16        8.03       18.47      3.88 o 
   4   6  16      487.66      463.41     17.37 o 
   5   6  16        0.63       -1.76      3.48 o 
   6   6  16      538.20      532.95     23.00 o 
   7   6  16        5.25        4.78      4.04 o 
  -4   7  16       25.16       43.92     10.44 o 
  -3   7  16        6.08        6.05      3.94 o 
  -2   7  16      476.76      502.12     15.75 o 
  -1   7  16        0.41       -0.26      3.14 o 
   0   7  16      298.99      297.14     14.20 o 
   1   7  16      198.61      191.54      9.35 o 
   2   7  16      466.78      445.47     13.90 o 
   3   7  16     1509.61     1519.54     36.68 o 
   4   7  16        9.97        7.80      4.86 o 
   5   7  16        4.25       -3.36      3.96 o 
   6   7  16       35.81       33.75      9.02 o 
   7   7  16       98.76       88.30      9.55 o 
  -4   8  16       15.66       34.57      9.71 o 
  -3   8  16      277.23      332.71     12.64 o 
  -2   8  16      106.32      109.93     12.27 o 
  -1   8  16       60.67       53.05      6.03 o 
   0   8  16      258.35      281.00     11.07 o 
   1   8  16      377.12      399.89     11.88 o 
   2   8  16        5.18        2.26      2.71 o 
   3   8  16        4.65       14.24      5.15 o 
   4   8  16        2.70       -0.21      4.45 o 
   5   8  16       61.02       66.72      8.38 o 
   6   8  16      219.91      219.42     12.80 o 
  -3   9  16        9.01       17.01      4.58 o 
  -2   9  16      260.01      251.17     38.28 o 
  -1   9  16       14.23       15.51      5.49 o 
   0   9  16       78.66       74.63      6.63 o 
   1   9  16       78.97       82.16     11.27 o 
   2   9  16      444.07      454.68     15.19 o 
   3   9  16       23.36       23.44      5.42 o 
   4   9  16       52.29       53.38      6.48 o 
   5   9  16      198.57      194.57     10.57 o 
   6   9  16        0.38        3.78      3.90 o 
  -2  10  16       11.11       15.28      4.73 o 
  -1  10  16        2.53        8.29      4.37 o 
   0  10  16       72.48       69.30      6.29 o 
   1  10  16       62.21       57.56     10.49 o 
   2  10  16       22.20       20.13      8.09 o 
   3  10  16       10.05        7.19      5.14 o 
   4  10  16      169.46      168.12     12.46 o 
   5  10  16       34.15       24.71      5.39 o 
   0  11  16      219.45      219.61     16.66 o 
   1  11  16      198.36      245.44     17.81 o 
   2  11  16       20.93       29.20      8.43 o 
   3  11  16        3.63        3.74      3.60 o 
  -1  -8  17        7.63        5.80      5.38 o 
   0  -8  17       68.22       59.33      8.44 o 
   1  -8  17      216.86      252.81      9.74 o 
   2  -8  17      143.51      173.09     16.79 o 
   3  -8  17      289.36      297.87     11.27 o 
  -2  -7  17        0.56       -7.84      5.57 o 
  -1  -7  17      147.43      145.50      9.77 o 
   0  -7  17        1.10        3.04      3.97 o 
   1  -7  17       18.89       17.43      3.79 o 
   2  -7  17        9.31        6.74      3.21 o 
   3  -7  17       55.41       62.92      5.92 o 
   4  -7  17      220.04      249.28      9.12 o 
  -3  -6  17        3.53       16.23      7.90 o 
  -2  -6  17        0.04       -2.01      4.13 o 
  -1  -6  17      213.20      185.09     12.86 o 
   0  -6  17      357.86      369.14     10.00 o 
   1  -6  17       34.83       41.06      4.58 o 
   2  -6  17        2.73       -0.97      3.55 o 
   3  -6  17      158.56      181.74      8.03 o 
   4  -6  17      505.40      543.70     13.01 o 
   5  -6  17        5.76        2.64      4.77 o 
  -4  -5  17        1.41        6.00      7.40 o 
  -3  -5  17       48.68       43.30      7.42 o 
  -2  -5  17        5.63        8.84      3.84 o 
  -1  -5  17      219.14      206.10      9.62 o 
   0  -5  17       62.09       63.42      6.84 o 
   1  -5  17        7.16       11.69      3.33 o 
   2  -5  17        0.86       -2.56      2.56 o 
   3  -5  17      165.63      158.93      7.34 o 
   4  -5  17      354.90      371.67     10.20 o 
   5  -5  17       31.41       37.90      5.99 o 
   6  -5  17       43.25       39.61      6.40 o 
  -4  -4  17       44.92       56.45      8.33 o 
  -3  -4  17      156.97      173.35     12.06 o 
  -2  -4  17      141.08      159.89      7.90 o 
  -1  -4  17        3.32        2.46      3.62 o 
   0  -4  17      291.58      267.54      7.61 o 
   1  -4  17      214.52      190.36      7.37 o 
   2  -4  17      617.04      617.76     13.71 o 
   3  -4  17      623.45      626.01     15.96 o 
   4  -4  17        0.01        3.82      2.78 o 
   5  -4  17       64.43       60.30      6.86 o 
   6  -4  17      232.84      264.09     17.28 o 
  -5  -3  17      201.11      220.37     18.22 o 
  -4  -3  17       45.78       34.65      6.95 o 
  -3  -3  17       18.10       21.68      4.48 o 
  -2  -3  17       68.38       60.83      5.42 o 
  -1  -3  17       20.57       22.79      4.13 o 
   0  -3  17       38.97       49.96      4.46 o 
   1  -3  17       38.85       42.44      4.25 o 
   2  -3  17      440.55      428.65     14.20 o 
   3  -3  17       10.02        5.45      2.93 o 
   4  -3  17      141.66      167.44      9.12 o 
   5  -3  17        0.91       -2.43      2.59 o 
   6  -3  17      590.20      615.06     22.53 o 
   7  -3  17        4.85       -2.70      3.29 o 
  -5  -2  17       27.39       21.53      7.38 o 
  -4  -2  17       85.50      105.74     17.23 o 
  -3  -2  17        7.43        7.55      3.68 o 
  -2  -2  17       72.99       57.01      5.41 o 
  -1  -2  17      387.96      395.26      9.73 o 
   0  -2  17        0.69        3.09      3.11 o 
   1  -2  17      166.33      181.75      6.79 o 
   2  -2  17      475.43      475.85     11.13 o 
   3  -2  17       29.87       44.89      4.20 o 
   4  -2  17      125.88      136.11      7.52 o 
   5  -2  17      274.89      292.71      9.85 o 
   6  -2  17       60.58       67.89     11.60 o 
   7  -2  17      550.74      580.99     24.26 o 
  -5  -1  17       48.18       47.43     10.56 o 
  -4  -1  17        5.62        6.49      5.06 o 
  -3  -1  17        3.27        6.10      3.11 o 
  -2  -1  17       65.03       58.46      5.17 o 
  -1  -1  17       94.32       84.95      6.75 o 
   0  -1  17      658.04      625.72     29.14 o 
   1  -1  17       58.01       60.79      6.88 o 
   2  -1  17      138.77      120.71      6.88 o 
   3  -1  17       48.97       45.26      3.79 o 
   4  -1  17       42.76       36.03      4.31 o 
   5  -1  17        9.75       11.30      3.34 o 
   6  -1  17      363.07      358.96     16.04 o 
   7  -1  17       58.44       71.44      8.94 o 
  -5   0  17       73.49       94.70     10.29 o 
  -4   0  17      203.45      210.23     12.45 o 
  -3   0  17       15.58       18.78      3.75 o 
  -2   0  17        0.01        2.04      2.32 o 
  -1   0  17        5.57        7.12      2.98 o 
   0   0  17      259.72      255.95      7.76 o 
   1   0  17        0.08        2.83      3.16 o 
   2   0  17       13.56       22.00      6.22 o 
   3   0  17        6.72        8.65      2.26 o 
   4   0  17      171.99      185.95      7.54 o 
   5   0  17      411.25      413.74     13.73 o 
   6   0  17       16.69       17.54      8.59 o 
   7   0  17       93.70       90.24      9.68 o 
  -5   1  17        0.18        1.40      4.53 o 
  -4   1  17        7.71       14.61      4.14 o 
  -3   1  17        1.21       -0.49      3.06 o 
  -2   1  17      175.47      189.79      7.32 o 
  -1   1  17        9.88       13.02      3.35 o 
   0   1  17       81.72       85.09      7.09 o 
   1   1  17      140.15      134.39      7.06 o 
   2   1  17      276.40      253.98      8.67 o 
   3   1  17       35.23       34.62      4.62 o 
   4   1  17      387.61      367.21     11.90 o 
   5   1  17       61.91       64.33      7.86 o 
   6   1  17      221.72      249.00     13.00 o 
   7   1  17       43.01       33.88      8.75 o 
   8   1  17       13.20        7.44      4.68 o 
  -5   2  17        3.32        4.05      4.76 o 
  -4   2  17        0.80        4.04      3.89 o 
  -3   2  17      333.09      358.31     12.04 o 
  -2   2  17      222.66      223.22      8.09 o 
  -1   2  17      368.49      354.16     12.35 o 
   0   2  17        7.86        2.24      2.55 o 
   1   2  17      283.26      244.75     21.66 o 
   2   2  17      297.25      297.12      7.14 o 
   3   2  17       34.52       37.30      6.17 o 
   4   2  17        0.51        3.19      3.24 o 
   5   2  17      139.79      120.85     11.60 o 
   6   2  17        7.81        9.43      4.77 o 
   7   2  17       85.38       81.63     10.62 o 
   8   2  17        1.15        0.43      4.57 o 
  -5   3  17       39.73       38.73      7.31 o 
  -4   3  17      296.39      306.32     18.04 o 
  -3   3  17       44.00       52.09      9.88 o 
  -2   3  17      226.74      236.62      9.72 o 
  -1   3  17       72.42       66.59      6.25 o 
   0   3  17        4.00        2.53      3.15 o 
   1   3  17       66.41       70.64      5.78 o 
   2   3  17       17.29       20.64      4.88 o 
   3   3  17      106.16      101.25      8.84 o 
   4   3  17        0.87        2.97      8.68 o 
   5   3  17       11.47       -3.80      3.71 o 
   6   3  17       18.76       21.37      8.01 o 
   7   3  17       98.20      103.62      9.82 o 
  -5   4  17       31.02       44.57     10.81 o 
  -4   4  17       55.99       72.18     11.66 o 
  -3   4  17      604.24      641.13     21.75 o 
  -2   4  17       24.42       34.04      5.34 o 
  -1   4  17       78.28       67.37      5.39 o 
   0   4  17      212.71      225.00      8.19 o 
   1   4  17      151.77      137.88      6.64 o 
   2   4  17      106.34      104.96      5.31 o 
   3   4  17      937.92      908.37     20.05 o 
   4   4  17       59.79       59.20      7.63 o 
   5   4  17       45.35       34.96     10.03 o 
   6   4  17        2.57       -0.87      4.00 o 
   7   4  17       32.27       27.90      5.86 o 
  -4   5  17      863.64      911.70     25.34 o 
  -3   5  17        9.37       18.74      3.62 o 
  -2   5  17      145.50      134.90      7.12 o 
  -1   5  17      164.87      174.91      9.04 o 
   0   5  17       75.38       80.36      9.89 o 
   1   5  17      362.25      366.39     10.62 o 
   2   5  17       31.18       43.66      5.34 o 
   3   5  17       12.96        7.25      4.29 o 
   4   5  17      166.31      168.80     10.75 o 
   5   5  17       49.53       48.37     10.58 o 
   6   5  17        2.03       -3.94      4.03 o 
   7   5  17       22.59       14.66      5.33 o 
  -4   6  17       99.48      103.20      9.84 o 
  -3   6  17      491.43      523.16     15.49 o 
  -2   6  17        2.98        4.17      3.81 o 
  -1   6  17      394.91      428.13     14.32 o 
   0   6  17      170.75      161.31      8.71 o 
   1   6  17      631.01      583.19     15.98 o 
   2   6  17        1.53        3.82      3.07 o 
   3   6  17       15.09       14.60      5.01 o 
   4   6  17      105.23      107.65     12.39 o 
   5   6  17      293.64      287.61     14.02 o 
   6   6  17      116.57       89.46      9.39 o 
   7   6  17       35.47       31.19      6.57 o 
  -4   7  17       16.81       18.40      8.41 o 
  -3   7  17      156.83      180.48      9.34 o 
  -2   7  17      128.59      136.46     14.28 o 
  -1   7  17       20.36       11.45      4.13 o 
   0   7  17      310.52      329.88     12.26 o 
   1   7  17      637.44      638.39     16.72 o 
   2   7  17       99.15      104.04      9.99 o 
   3   7  17      180.30      171.38     17.54 o 
   4   7  17       21.02       28.70      6.24 o 
   5   7  17       33.52       26.84      6.33 o 
   6   7  17      159.77      164.96     11.86 o 
  -3   8  17      109.62      133.21      8.77 o 
  -2   8  17      243.50      267.94     11.73 o 
  -1   8  17      248.09      253.63     11.13 o 
   0   8  17      218.39      217.65      9.97 o 
   1   8  17        0.74       15.35      6.76 o 
   2   8  17       29.79       24.89      3.86 o 
   3   8  17      304.70      303.48     14.88 o 
   4   8  17       66.86       68.80      8.75 o 
   5   8  17       30.75       40.67      9.61 o 
   6   8  17        0.03       -3.56      4.68 o 
  -2   9  17        4.72        2.86      5.05 o 
  -1   9  17      401.69      413.38     15.22 o 
   0   9  17      110.82      110.63     13.92 o 
   1   9  17       13.77       16.38      7.67 o 
   2   9  17        4.31       13.22      6.47 o 
   3   9  17      374.05      394.19     19.87 o 
   4   9  17      229.05      253.18     11.44 o 
   5   9  17        6.67        9.83      6.15 o 
  -1  10  17      335.42      366.20     19.47 o 
   0  10  17        0.06        2.63      5.71 o 
   1  10  17        0.85       -7.17      5.90 o 
   2  10  17       38.06       20.77      7.79 o 
   3  10  17       21.74       23.11      5.01 o 
   4  10  17       60.65       70.03     17.21 o 
  -1  -7  18        3.13        7.81      6.95 o 
   0  -7  18       20.13       17.08     11.86 o 
   1  -7  18      239.89      252.24      8.97 o 
   2  -7  18       29.79       16.95      5.93 o 
   3  -7  18      107.14       96.50      7.56 o 
  -2  -6  18      260.19      267.56     18.39 o 
  -1  -6  18        1.46        3.52      4.42 o 
   0  -6  18       65.02       78.28      7.72 o 
   1  -6  18        7.63        4.11      3.18 o 
   2  -6  18      225.06      220.71      8.53 o 
   3  -6  18      540.22      630.37     14.79 o 
   4  -6  18      100.47       97.52      6.42 o 
  -3  -5  18       98.52      136.99     16.23 o 
  -2  -5  18       27.99       29.59      6.53 o 
  -1  -5  18      234.69      244.18     10.86 o 
   0  -5  18       61.93       61.59      6.40 o 
   1  -5  18      192.88      197.86      8.42 o 
   2  -5  18       77.42       74.21      5.73 o 
   3  -5  18        2.85       -3.77      3.16 o 
   4  -5  18       56.80       46.22      4.67 o 
   5  -5  18        0.06       -1.67      4.08 o 
  -4  -4  18       85.71       98.82     14.61 o 
  -3  -4  18       23.02       31.56      7.07 o 
  -2  -4  18        0.01       -2.89      4.40 o 
  -1  -4  18      124.87      130.84      9.21 o 
   0  -4  18      512.83      532.59     12.40 o 
   1  -4  18      137.56      127.23     10.40 o 
   2  -4  18      302.07      308.96      9.48 o 
   3  -4  18      123.30      134.94      9.14 o 
   4  -4  18        1.95        2.08      2.92 o 
   5  -4  18       76.66      128.69     12.09 o 
   6  -4  18      328.79      370.89     17.38 o 
  -4  -3  18        0.46       -2.44      5.03 o 
  -3  -3  18       18.22       10.23      4.50 o 
  -2  -3  18        9.24        5.64      4.89 o 
  -1  -3  18      188.74      182.91     14.54 o 
   0  -3  18      103.23      102.96      5.89 o 
   1  -3  18      150.86      139.64      6.73 o 
   2  -3  18      251.25      262.03     10.25 o 
   3  -3  18        1.64        1.31      2.82 o 
   4  -3  18      913.37     1029.02     28.59 o 
   5  -3  18       32.93       35.32     11.02 o 
   6  -3  18        0.28       -4.98      3.66 o 
  -4  -2  18      106.27      129.03     12.09 o 
  -3  -2  18       74.06       83.13      7.48 o 
  -2  -2  18      304.30      316.58     15.03 o 
  -1  -2  18       53.33       67.74      5.33 o 
   0  -2  18      432.11      455.17     11.01 o 
   1  -2  18        4.75        1.46      2.44 o 
   2  -2  18        7.70       11.11      3.67 o 
   3  -2  18      412.47      425.02     11.93 o 
   4  -2  18      489.71      521.83     18.82 o 
   5  -2  18       30.49       50.07      6.04 o 
   6  -2  18        0.84        7.61      4.58 o 
  -4  -1  18       16.88       23.89     11.04 o 
  -3  -1  18      101.27      100.75      7.91 o 
  -2  -1  18      165.55      174.87     10.63 o 
  -1  -1  18       46.65       49.44      4.83 o 
   0  -1  18      174.15      176.42     13.57 o 
   1  -1  18        0.89        1.22      2.35 o 
   2  -1  18      197.70      194.13      8.14 o 
   3  -1  18      130.15      121.98      7.81 o 
   4  -1  18        8.44       10.93      3.31 o 
   5  -1  18       14.29       15.39      4.29 o 
   6  -1  18      514.95      574.72     23.98 o 
   7  -1  18       37.11       40.82     10.10 o 
  -5   0  18       68.72       68.25      9.25 o 
  -4   0  18      150.56      165.92     12.85 o 
  -3   0  18      346.02      341.30     12.12 o 
  -2   0  18      237.24      254.60      8.19 o 
  -1   0  18      209.45      193.46      7.79 o 
   0   0  18       70.47       75.56      5.66 o 
   1   0  18       32.40       33.96      4.39 o 
   2   0  18       67.56       61.77      5.41 o 
   3   0  18      376.32      395.12      8.80 o 
   4   0  18       22.81       13.02      3.51 o 
   5   0  18        0.14       -2.32      4.83 o 
   6   0  18      476.32      502.47     19.61 o 
   7   0  18        0.12       -1.36      4.34 o 
  -5   1  18       37.34       47.73      8.48 o 
  -4   1  18      287.43      351.21     13.35 o 
  -3   1  18       76.27       73.02      8.40 o 
  -2   1  18      237.25      243.19     14.61 o 
  -1   1  18       19.87       16.01      4.22 o 
   0   1  18      135.08      122.65      8.01 o 
   1   1  18       39.90       46.66      4.80 o 
   2   1  18      880.93      879.34     18.32 o 
   3   1  18        1.22       -1.57      2.24 o 
   4   1  18       30.40       31.24      4.81 o 
   5   1  18       95.51       93.65      9.58 o 
   6   1  18       19.79        7.98      7.36 o 
   7   1  18      289.85      325.88     15.70 o 
  -4   2  18      312.90      342.99     15.36 o 
  -3   2  18        0.47       -3.93      5.97 o 
  -2   2  18       63.25       54.37      5.66 o 
  -1   2  18       40.32       51.79      9.08 o 
   0   2  18        7.10       11.65      3.74 o 
   1   2  18      859.30      889.01     18.62 o 
   2   2  18       29.65       29.97      4.09 o 
   3   2  18      108.36      115.31      7.73 o 
   4   2  18       19.78       16.55      4.11 o 
   5   2  18      221.98      229.60     12.90 o 
   6   2  18      474.35      480.97     19.06 o 
   7   2  18      250.48      281.13     14.53 o 
  -4   3  18       25.18       10.13      7.94 o 
  -3   3  18      546.06      547.60     25.91 o 
  -2   3  18       31.44       23.96      4.52 o 
  -1   3  18       13.56        8.41      3.86 o 
   0   3  18      277.35      263.59     10.86 o 
   1   3  18       98.32      100.51      5.53 o 
   2   3  18        5.88       13.55      3.30 o 
   3   3  18        8.82       11.00      8.53 o 
   4   3  18      165.80      166.76      9.12 o 
   5   3  18      131.39      133.02     17.54 o 
   6   3  18      142.03      143.73     11.87 o 
   7   3  18       37.54       41.97     11.20 o 
  -4   4  18       42.94       42.85     10.02 o 
  -3   4  18      721.04      833.37     33.46 o 
  -2   4  18      162.45      176.33      9.01 o 
  -1   4  18       22.29       21.33      3.79 o 
   0   4  18      141.46      139.26      6.74 o 
   1   4  18      198.91      203.56      7.98 o 
   2   4  18        1.94        1.79      2.63 o 
   3   4  18      118.18      118.16      7.95 o 
   4   4  18      149.86      139.85     11.36 o 
   5   4  18      105.10       99.02     15.66 o 
   6   4  18      125.63      140.06     15.40 o 
   7   4  18       14.02        9.34      4.98 o 
  -4   5  18        2.98       -4.60      4.65 o 
  -3   5  18        5.30        3.29      3.33 o 
  -2   5  18        0.04        2.44      3.11 o 
  -1   5  18      518.26      530.32     16.44 o 
   0   5  18      473.94      462.26     14.92 o 
   1   5  18       10.10        9.56      3.74 o 
   2   5  18        8.41        9.30      4.48 o 
   3   5  18      425.47      435.12     13.37 o 
   4   5  18        6.45        6.69      4.98 o 
   5   5  18      251.77      278.25     19.42 o 
   6   5  18       42.90       37.54      7.29 o 
   7   5  18        0.19        0.73      4.34 o 
  -3   6  18        0.02        1.73      3.59 o 
  -2   6  18       26.93       20.88      6.65 o 
  -1   6  18      667.85      689.51     30.59 o 
   0   6  18        8.81        8.88      3.93 o 
   1   6  18      147.73      148.53      8.11 o 
   2   6  18      204.19      207.81     11.09 o 
   3   6  18      142.21      134.37      8.60 o 
   4   6  18      360.06      347.35     15.76 o 
   5   6  18       13.94        8.15      5.30 o 
   6   6  18       10.85        6.71      8.00 o 
  -3   7  18      374.16      412.13     13.99 o 
  -2   7  18      130.66      161.69     12.43 o 
  -1   7  18       20.96       16.74      4.50 o 
   0   7  18       21.29       31.20      5.27 o 
   1   7  18      337.51      347.81     33.70 o 
   2   7  18       85.33       76.03      8.39 o 
   3   7  18      274.82      309.51     11.73 o 
   4   7  18       58.37       44.32      7.49 o 
   5   7  18        0.06       -3.31      4.01 o 
   6   7  18       10.04       12.44      5.31 o 
  -2   8  18        0.06       -4.15      3.77 o 
  -1   8  18      122.68      109.52      8.61 o 
   0   8  18        1.92        3.43      4.07 o 
   1   8  18       18.38       13.90      7.12 o 
   2   8  18      423.97      427.66     22.35 o 
   3   8  18       16.91       14.85     13.37 o 
   4   8  18      148.59      164.33     12.96 o 
   5   8  18        1.04        4.17      5.34 o 
  -1   9  18      264.30      274.13     11.90 o 
   0   9  18      350.91      413.82     13.99 o 
   1   9  18      275.53      274.22     18.17 o 
   2   9  18        0.02        0.81      5.67 o 
   3   9  18      111.26      103.30      8.64 o 
   4   9  18       18.40       12.25      4.45 o 
  -1  -6  19        0.94       -1.97      6.89 o 
   0  -6  19      136.66      136.50     11.37 o 
   1  -6  19      105.28      111.58      6.96 o 
   2  -6  19      153.73      151.04      9.67 o 
   3  -6  19       51.09       47.49      7.19 o 
  -2  -5  19      331.14      342.61     20.59 o 
  -1  -5  19       26.01       33.42      7.18 o 
   0  -5  19        1.61        0.75      2.98 o 
   1  -5  19        0.82       -1.00      2.98 o 
   2  -5  19      207.60      212.02      8.50 o 
   3  -5  19        6.32        3.65      3.30 o 
   4  -5  19       21.27       17.14      4.93 o 
  -3  -4  19      522.13      587.68     28.08 o 
  -2  -4  19       32.59       32.90      8.47 o 
  -1  -4  19       51.42       56.89      7.82 o 
   0  -4  19       79.23       82.24      5.77 o 
   1  -4  19      148.45      163.82      7.27 o 
   2  -4  19      159.07      158.55      9.08 o 
   3  -4  19       88.21       96.93      7.75 o 
   4  -4  19       36.25       38.22      7.41 o 
   5  -4  19        0.26        5.47      5.45 o 
  -3  -3  19        0.11        1.56      5.02 o 
  -2  -3  19       48.53       53.40      9.86 o 
  -1  -3  19       42.13       53.24      4.78 o 
   0  -3  19      861.52      944.60     21.69 o 
   1  -3  19       62.87       69.79      5.35 o 
   2  -3  19      733.30      699.13     17.54 o 
   3  -3  19      118.33      121.38      7.41 o 
   4  -3  19       15.16       21.76      6.16 o 
   5  -3  19       13.87       33.91      8.04 o 
  -3  -2  19       75.41       78.79     12.01 o 
  -2  -2  19      442.57      482.63     18.08 o 
  -1  -2  19      359.18      374.92     10.95 o 
   0  -2  19       34.01       42.27      4.43 o 
   1  -2  19      520.28      555.11     12.80 o 
   2  -2  19       79.57       89.37      6.65 o 
   3  -2  19      146.62      144.30     12.22 o 
   4  -2  19      165.70      173.16     12.03 o 
   5  -2  19      186.45      198.84     12.77 o 
   6  -2  19        9.79       11.66      5.14 o 
  -4  -1  19      209.78      202.34     13.89 o 
  -3  -1  19       17.48       28.43      6.31 o 
  -2  -1  19       10.59        5.75      4.87 o 
  -1  -1  19       71.38       80.69      5.95 o 
   0  -1  19      639.88      632.92     16.99 o 
   1  -1  19       14.91       15.10      3.66 o 
   2  -1  19        6.58        3.95      5.03 o 
   3  -1  19       23.64       24.32      6.46 o 
   4  -1  19      572.10      570.34     20.01 o 
   5  -1  19      145.20      141.76      9.37 o 
   6  -1  19      704.84      717.41     24.91 o 
  -4   0  19       61.16       54.68      8.28 o 
  -3   0  19        0.03        3.26      5.85 o 
  -2   0  19       21.60       18.79      6.07 o 
  -1   0  19      503.04      542.69     25.38 o 
   0   0  19      627.32      707.05     28.27 o 
   1   0  19      328.54      341.41     12.79 o 
   2   0  19       23.71       37.72      4.76 o 
   3   0  19        6.90        6.73      3.11 o 
   4   0  19        0.40       -3.64      3.88 o 
   5   0  19      902.03      909.54     21.80 o 
   6   0  19      194.98      199.64     35.05 o 
  -4   1  19      150.80      174.59     12.99 o 
  -3   1  19      147.20      154.24     15.86 o 
  -2   1  19      635.79      650.43     16.98 o 
  -1   1  19        1.04        1.61      3.57 o 
   0   1  19      796.60      837.45     21.54 o 
   1   1  19      372.25      363.57     14.17 o 
   2   1  19       13.03        3.23      2.59 o 
   3   1  19       12.34        9.43      4.98 o 
   4   1  19      292.88      295.03     11.44 o 
   5   1  19       17.47       17.52      5.98 o 
   6   1  19        9.74        9.75      5.52 o 
  -4   2  19       69.47       92.86     13.49 o 
  -3   2  19       28.35       45.41     10.20 o 
  -2   2  19       18.29       15.03      4.12 o 
  -1   2  19      372.36      374.26     15.95 o 
   0   2  19        2.48        2.23      3.42 o 
   1   2  19       58.48       64.11      9.31 o 
   2   2  19      190.50      176.84     14.59 o 
   3   2  19      437.57      441.36     16.53 o 
   4   2  19       12.24       18.96      4.54 o 
   5   2  19      873.24      891.19     68.25 o 
   6   2  19      135.52      131.14     11.71 o 
  -4   3  19        0.69       17.27      8.49 o 
  -3   3  19      111.52      116.01     14.13 o 
  -2   3  19      942.17      973.74     23.49 o 
  -1   3  19        4.51        9.33      4.16 o 
   0   3  19       42.61       41.10      4.56 o 
   1   3  19       13.11       13.19      3.40 o 
   2   3  19      171.02      166.14      7.28 o 
   3   3  19      681.80      704.84     21.71 o 
   4   3  19      467.39      485.35     14.63 o 
   5   3  19        2.78        5.29      4.75 o 
   6   3  19       12.37        6.04      4.98 o 
  -3   4  19      530.07      541.25     26.77 o 
  -2   4  19      191.07      193.83      9.62 o 
  -1   4  19      692.72      663.26     46.04 o 
   0   4  19       25.57       14.80      5.81 o 
   1   4  19        0.10        2.58      7.37 o 
   2   4  19       16.77        7.23      3.05 o 
   3   4  19      777.04      787.02     19.18 o 
   4   4  19        0.16        2.25      4.30 o 
   5   4  19       17.21       13.39      6.72 o 
   6   4  19       49.08       51.08     14.61 o 
  -3   5  19        5.68        8.95      4.98 o 
  -2   5  19      286.52      282.32      9.88 o 
  -1   5  19      123.82      116.93      8.67 o 
   0   5  19       89.54       98.72      7.99 o 
   1   5  19       69.32       78.95      6.91 o 
   2   5  19      238.90      247.36     17.80 o 
   3   5  19        4.29       -1.85      3.41 o 
   4   5  19      233.64      220.40     12.82 o 
   5   5  19      217.79      204.75     13.42 o 
   6   5  19       71.76       83.87     13.59 o 
  -2   6  19        3.19        5.73      4.23 o 
  -1   6  19        7.95        4.28      4.28 o 
   0   6  19       84.82       78.20      7.32 o 
   1   6  19      481.34      486.23     14.81 o 
   2   6  19        4.38       11.41      6.78 o 
   3   6  19      520.29      562.16     16.09 o 
   4   6  19       35.18       22.47      6.40 o 
   5   6  19       89.09       79.66      9.54 o 
  -2   7  19        1.18        3.90      3.94 o 
  -1   7  19       55.39       47.09      6.17 o 
   0   7  19       19.88       17.06      4.79 o 
   1   7  19      144.03      140.38     17.67 o 
   2   7  19      147.94      147.97     14.84 o 
   3   7  19        9.19       12.49      4.25 o 
   4   7  19       19.74       20.54      6.21 o 
   5   7  19        4.06       -0.62      7.92 o 
  -1   8  19       52.12       48.83      8.53 o 
   0   8  19        2.64        3.95      4.20 o 
   1   8  19      341.30      369.56     20.72 o 
   2   8  19        0.02       10.83      6.28 o 
   3   8  19        0.07        2.79      4.75 o 
   4   8  19        0.35        1.61      4.68 o 
   0  -5  20        7.24       13.62      4.16 o 
   1  -5  20      367.36      374.09     10.99 o 
   2  -5  20        1.51        0.35      2.79 o 
  -1  -4  20      145.32      144.59     13.19 o 
   0  -4  20      146.41      163.81      7.57 o 
   1  -4  20       56.60       65.71      5.50 o 
   2  -4  20       92.78       91.95      6.54 o 
   3  -4  20        0.13       -0.95      3.50 o 
   4  -4  20        2.37        6.82      5.83 o 
  -2  -3  20        9.92        5.13      6.90 o 
  -1  -3  20      816.14      909.45     53.44 o 
   0  -3  20       58.26       64.55      5.89 o 
   1  -3  20      201.83      209.59      7.99 o 
   2  -3  20        3.19        0.39      3.33 o 
   3  -3  20       18.51       14.41      4.18 o 
   4  -3  20        7.27        4.57      5.06 o 
  -2  -2  20      122.05      130.22     11.16 o 
  -1  -2  20       94.64      127.23      6.93 o 
   0  -2  20        2.66        7.08      3.47 o 
   1  -2  20      159.49      162.40      8.34 o 
   2  -2  20       11.98        9.14      4.38 o 
   3  -2  20       57.15       70.54      6.11 o 
   4  -2  20       44.92       31.83     12.49 o 
   5  -2  20        2.73        2.36      8.11 o 
  -3  -1  20      141.28      165.22     12.59 o 
  -2  -1  20        5.63        8.90      5.26 o 
  -1  -1  20      526.76      543.42     23.56 o 
   0  -1  20       12.30       15.98      4.62 o 
   1  -1  20      117.27      137.22      7.67 o 
   2  -1  20       17.66       20.29      4.23 o 
   3  -1  20       44.19       46.99      5.04 o 
   4  -1  20       17.66       15.74      6.93 o 
   5  -1  20       18.45       17.70      7.18 o 
  -3   0  20       70.80       79.65     12.70 o 
  -2   0  20      159.89      191.67     16.15 o 
  -1   0  20        1.65        2.24      4.15 o 
   0   0  20      231.45      258.47     22.94 o 
   1   0  20      230.28      261.58     17.11 o 
   2   0  20       20.69       29.87      6.34 o 
   3   0  20       85.12       85.71      6.05 o 
   4   0  20      146.00      192.00     28.59 o 
   5   0  20       38.60       54.91      6.95 o 
  -3   1  20      216.16      201.28     16.68 o 
  -2   1  20      146.71      160.31     14.49 o 
  -1   1  20        0.50        1.66      3.80 o 
   0   1  20       61.65       73.87      6.98 o 
   1   1  20      317.38      345.15     13.04 o 
   2   1  20        1.81       -3.19      3.40 o 
   3   1  20       11.06       16.15      5.54 o 
   4   1  20       92.10      100.87      9.74 o 
   5   1  20       77.32      102.55     10.72 o 
   6   1  20       79.23       82.35     10.01 o 
  -3   2  20       25.71       22.86      8.79 o 
  -2   2  20      239.25      286.14     10.98 o 
  -1   2  20       71.59       74.01     10.51 o 
   0   2  20       20.77       22.49      5.10 o 
   1   2  20       30.80       35.68      4.47 o 
   2   2  20      487.67      551.57     18.00 o 
   3   2  20       74.11      101.65      9.64 o 
   4   2  20        0.43        5.60      3.78 o 
   5   2  20        8.85        9.29      5.28 o 
   6   2  20      497.21      525.02     26.71 o 
  -3   3  20      113.61       86.98     13.08 o 
  -2   3  20        1.05        0.06      3.52 o 
  -1   3  20      144.88      151.00     12.12 o 
   0   3  20      136.94      148.95      7.24 o 
   1   3  20       55.62       65.26     12.54 o 
   2   3  20      199.64      266.12      9.22 o 
   3   3  20      127.59      122.08     10.37 o 
   4   3  20        5.77        8.08      4.11 o 
   5   3  20      281.57      322.22     23.93 o 
   6   3  20       94.52      116.05     11.62 o 
  -2   4  20       23.14       24.83      4.26 o 
  -1   4  20       17.24       14.68      3.76 o 
   0   4  20      135.74      132.58     26.84 o 
   1   4  20        3.37        3.40      3.85 o 
   2   4  20       42.43       53.01      9.35 o 
   3   4  20       88.88      102.86      9.67 o 
   4   4  20      454.95      471.94     14.92 o 
   5   4  20        6.66       10.69      5.70 o 
  -2   5  20        1.04        1.08      6.57 o 
  -1   5  20       95.49       88.90      7.98 o 
   0   5  20       20.52       26.96      5.03 o 
   1   5  20        0.46       -0.55      3.72 o 
   2   5  20      131.21      124.15     13.79 o 
   3   5  20       65.03       71.72      8.38 o 
   4   5  20       80.69       95.43     27.84 o 
   5   5  20      239.92      245.14     14.28 o 
  -1   6  20       21.37       13.78     16.26 o 
   0   6  20       75.93       59.85      6.91 o 
   1   6  20        0.28       -0.18      6.51 o 
   2   6  20      241.82      237.13     16.99 o 
   3   6  20      152.12      169.32     11.78 o 
   4   6  20      748.79      807.60     38.53 o 
   0   7  20        0.33        0.68      3.89 o 
   1   7  20       55.37       52.61      9.67 o 
   2   7  20        3.86       -1.35      6.49 o 
   3   7  20      269.44      308.71     14.77 o 
   0  -3  21       68.59       75.51      7.21 o 
   1  -3  21       27.11       35.45      5.17 o 
   2  -3  21      207.80      231.02      9.80 o 
   3  -3  21       23.09       13.85      4.18 o 
  -1  -2  21       53.33       67.03     10.98 o 
   0  -2  21       18.62        9.50      4.44 o 
   1  -2  21       15.65        4.24      3.04 o 
   2  -2  21        0.41        2.26      4.95 o 
   3  -2  21      119.01      146.08      9.54 o 
   4  -2  21      147.02      147.61     12.36 o 
  -1  -1  21        7.31        7.32      4.44 o 
   0  -1  21      785.26      827.68     22.03 o 
   1  -1  21       31.61       18.10      5.11 o 
   2  -1  21      953.94     1010.54     21.67 o 
   3  -1  21      120.26      142.14      6.13 o 
   4  -1  21       12.44       10.13      5.73 o 
  -2   0  21       81.50      111.23     14.31 o 
  -1   0  21      441.09      482.56     27.82 o 
   0   0  21        1.75        4.37      3.91 o 
   1   0  21       55.24       48.81      7.66 o 
   2   0  21       93.88      104.21      7.36 o 
   3   0  21       76.74       87.49      9.51 o 
   4   0  21        0.75       -5.08      7.83 o 
  -2   1  21      273.82      316.10     20.27 o 
  -1   1  21       15.81       11.98      8.75 o 
   0   1  21       31.97       44.77      6.05 o 
   1   1  21        0.11       -2.49      4.06 o 
   2   1  21       64.20       75.50      5.24 o 
   3   1  21        4.93        6.09      4.80 o 
   4   1  21      472.37      460.53     18.28 o 
   5   1  21      216.70      277.69     35.70 o 
  -2   2  21      205.24      237.56     17.79 o 
  -1   2  21      986.56     1029.67     25.53 o 
   0   2  21       57.45       44.39      6.34 o 
   1   2  21       16.00       15.94      3.83 o 
   2   2  21        0.89       -0.08      3.79 o 
   3   2  21       64.94       58.70     17.72 o 
   4   2  21       67.21       67.76      8.62 o 
   5   2  21      485.35      500.91     20.80 o 
  -1   3  21      126.34      125.91      8.87 o 
   0   3  21       75.31       46.87     11.24 o 
   1   3  21       32.31       38.13      5.88 o 
   2   3  21        1.01       -0.02      3.45 o 
   3   3  21       11.20       17.12      5.49 o 
   4   3  21      135.01      144.60     11.68 o 
  -1   4  21      245.57      270.04     10.14 o 
   0   4  21       80.65      102.81      8.93 o 
   1   4  21      756.13      825.84     34.22 o 
   2   4  21      113.25      102.04     12.81 o 
   3   4  21      337.11      324.80     20.92 o 
   4   4  21        3.39       -6.62      4.34 o 
   0   5  21       50.25       51.94      6.42 o 
   1   5  21        1.11        4.63      7.35 o 
   2   5  21      225.01      245.13     17.41 o 
   3   5  21        1.15        4.40      4.94 o 
   4   5  21        7.98        9.91      5.07 o 
   1   6  21       80.73       91.60      7.46 o 
   2   6  21        3.66       13.74      7.29 o 
   3   6  21       15.00       14.20      7.60 o 
   1  -1  22       27.57       17.50      4.49 o 
   2  -1  22       24.06       22.33      6.51 o 
   0   0  22       23.73       28.52      5.45 o 
   1   0  22       50.74       58.13      6.96 o 
   2   0  22      118.65      109.01      6.27 o 
   3   0  22       69.41       93.13      9.72 o 
   0   1  22        5.16       10.67      5.48 o 
   1   1  22       36.57       32.74      5.79 o 
   2   1  22       44.05       38.40      9.54 o 
   3   1  22      194.36      195.54     11.99 o 
   0   2  22      158.65      166.36      9.71 o 
   1   2  22        3.79        5.89      3.46 o 
   2   2  22        0.61        3.34      4.10 o 
   3   2  22        5.92        8.88     16.88 o 
   1   3  22      280.08      326.76     15.85 o 
   2   3  22      130.15      137.60     14.54 o 
   3   3  22      178.61      180.17     12.45 o 
                                                 
